# Supplementary material for: Morphological, genomic and transcriptomic responses of Klebsiella pneumoniae to the last-line antibiotic colistin
Source: Sci Rep. 2018 Jun 29;8:9868. doi: 10.1038/s41598-018-28199-y (PMC6026146; doi:10.1038/s41598-018-28199-y)
Supplement: Supplementary file 2 — Dataset 1 [file 41598_2018_28199_MOESM2_ESM.xlsx]

## Sheet: raw D3+col v D0
Dataset S1. Raw RNAseq log2FC counts for each comparison of Ecl8 and colistin resistant population made.
genes	logFC	P Value	Adjusted P Value
BN373_15721	-3.88501	1.2744e-08	7.39596e-06
BN373_27061	-3.20266	0.00606144	0.0335526
BN373_11621	-3.08617	3.42624e-07	4.92083e-05
BN373_11631	-2.86419	6.01166e-06	0.000298337
BN373_39101	-2.62052	0.000774758	0.00851814
BN373_11611	-2.56011	1.24825e-06	0.000103643
BN373_08381	-2.54933	0.0258482	0.0895419
BN373_p00251	-2.42818	0.000497323	0.00633758
BN373_39081	-2.38334	8.30669e-06	0.00037728
BN373_29151	-2.38042	4.5833e-07	5.80777e-05
BN373_08521	-2.36689	6.05926e-06	0.000298337
BN373_39091	-2.31939	0.000228247	0.00390002
BN373_47401	-2.31938	0.0109406	0.0504673
BN373_10651	-2.23562	0.00583709	0.0327628
BN373_49011	-2.20781	0.00267511	0.0195807
BN373_07421	-2.18929	0.0990162	0.221267
BN373_39111	-2.18424	0.000105934	0.00236527
BN373_35221	-2.12581	0.000336191	0.00501072
BN373_p02221	-2.07412	3.80436e-06	0.000219563
BN373_23891	-2.06827	0.00936159	0.0457658
BN373_38711	-2.05343	1.10327e-05	0.000469022
BN373_39071	-2.05269	2.3852e-05	0.000850669
BN373_04141	-2.01678	0.00528233	0.0305397
BN373_33361	-1.94678	3.01742e-06	0.000186295
BN373_42501	-1.93796	0.000221239	0.00380474
BN373_49241	-1.91643	2.62397e-06	0.000171809
BN373_03511	-1.91379	0.00505808	0.0297001
BN373_03501	-1.89233	0.0130207	0.0570889
BN373_03521	-1.83364	0.0304175	0.0993477
BN373_23901	-1.82151	0.000206966	0.00366606
BN373_31241	-1.81403	0.000758626	0.00838117
BN373_p00261	-1.80341	0.000199823	0.00361311
BN373_p00231	-1.80048	0.000179245	0.00337769
BN373_47671	-1.76473	3.89697e-05	0.00122535
BN373_44241	-1.76237	0.0066902	0.03602
BN373_39341	-1.74661	2.32872e-05	0.000836137
BN373_48871	-1.72167	0.000100364	0.00230882
BN373_p00061	-1.71111	0.0152341	0.0631958
BN373_32411	-1.70666	4.98475e-06	0.000273082
BN373_17341	-1.70345	0.000460029	0.00611148
BN373_24851	-1.70247	0.000215291	0.00375865
BN373_44551	-1.69853	0.000164306	0.00315409
BN373_48881	-1.6944	0.00113923	0.0109546
BN373_p00241	-1.69309	0.000278631	0.00441984
BN373_36551	-1.6851	0.000128467	0.00262045
BN373_47391	-1.68221	0.00456508	0.027939
BN373_47651	-1.66528	4.52872e-06	0.000251051
BN373_08431	-1.66374	0.000753286	0.00838117
BN373_31391	-1.65884	0.043804	0.127478
BN373_43111	-1.64521	0.00458309	0.0279937
BN373_07701	-1.63226	0.000162039	0.00315409
BN373_44541	-1.62145	0.000271561	0.00433356
BN373_00871	-1.60949	0.0400681	0.120499
BN373_02501	-1.5858	0.00261951	0.0192602
BN373_01981	-1.58094	0.00674535	0.0361703
BN373_40311	-1.57923	7.27979e-05	0.0018779
BN373_48891	-1.57026	0.000200577	0.00361311
BN373_06221	-1.55348	0.000109073	0.00238524
BN373_43101	-1.54777	0.00930092	0.0455951
BN373_08241	-1.54187	0.000254388	0.00417109
BN373_44381	-1.54071	0.0523972	0.143896
BN373_11071	-1.53848	0.000806876	0.0088044
BN373_42261	-1.53571	5.0064e-05	0.00145377
BN373_23911	-1.51604	0.00189086	0.0155062
BN373_misc_RNA00811	-1.49225	0.00188309	0.0154903
BN373_17051	-1.49087	0.000180553	0.00339032
BN373_15981	-1.49078	1.77788e-05	0.000681894
BN373_30631	-1.49028	0.000488571	0.00630162
BN373_11921	-1.48951	0.000309616	0.0047552
BN373_47091	-1.48183	0.00091777	0.0096384
BN373_34801	-1.46858	0.00322964	0.0225227
BN373_09691	-1.46496	0.000178105	0.00336816
BN373_06151	-1.45995	0.00291888	0.0210175
BN373_42491	-1.45702	8.87694e-05	0.00215397
BN373_45791	-1.44617	4.83597e-05	0.0014198
BN373_44531	-1.44453	0.000716368	0.00816905
BN373_36541	-1.43783	0.00129391	0.0119165
BN373_47661	-1.43588	0.000346444	0.00509853
BN373_12811	-1.43409	0.000744485	0.00836075
BN373_42241	-1.43124	2.85794e-05	0.000971765
BN373_41731	-1.42847	0.00393252	0.0254226
BN373_30301	-1.4271	0.00186633	0.0153762
BN373_09261	-1.42664	6.45323e-05	0.0017359
BN373_47681	-1.41486	0.000212661	0.00374198
BN373_p02231	-1.40702	0.00994163	0.0471695
BN373_misc_RNA00356	-1.40219	0.0958962	0.216296
BN373_11461	-1.39088	0.269248	0.433046
BN373_02511	-1.38498	0.00109537	0.0107557
BN373_35201	-1.38353	0.000115296	0.00245072
BN373_41111	-1.37849	0.000165952	0.00317219
BN373_45091	-1.37762	9.79831e-05	0.00228369
BN373_09271	-1.37454	0.00144313	0.0127813
BN373_11911	-1.37338	0.000961263	0.00993356
BN373_01081	-1.37254	0.0288175	0.0959499
BN373_03541	-1.37018	0.0264884	0.0908541
BN373_30311	-1.36746	0.000635213	0.00753465
BN373_09701	-1.36576	0.0212507	0.078804
BN373_40621	-1.36554	0.0127529	0.0562864
BN373_16571	-1.36176	0.000354503	0.00513306
BN373_p01491	-1.35831	0.0025901	0.0191696
BN373_34161	-1.35462	0.000298747	0.00460157
BN373_08291	-1.35162	3.73933e-05	0.00120008
BN373_46361	-1.34933	0.00125024	0.0116314
BN373_01291	-1.34747	0.0343378	0.108485
BN373_p01191	-1.34158	0.000360252	0.00520212
BN373_44391	-1.33646	0.0583286	0.154902
BN373_46731	-1.33062	0.0348662	0.109632
BN373_17481	-1.32786	0.00278128	0.0201633
BN373_43051	-1.32677	0.00233696	0.018057
BN373_03531	-1.32676	0.0293271	0.0966776
BN373_07031	-1.3266	2.87426e-05	0.000971765
BN373_00051	-1.32086	0.000417946	0.00573365
BN373_16591	-1.31712	0.00475838	0.0285417
BN373_30701	-1.31579	0.00240994	0.0184265
BN373_42861	-1.31459	0.00703796	0.0373997
BN373_43241	-1.31417	1.22883e-05	0.000517319
BN373_17041	-1.31364	0.000110078	0.00239736
BN373_p01181	-1.31252	0.00649914	0.0353857
BN373_02661	-1.31188	0.000191953	0.0035161
BN373_01991	-1.31167	0.00575366	0.0324231
BN373_44581	-1.30952	0.00256974	0.0191563
BN373_misc_RNA00353	-1.30422	0.0285926	0.0954225
BN373_02411	-1.30262	0.000186165	0.00345902
BN373_23921	-1.29928	0.00587478	0.0328616
BN373_45971	-1.29901	0.000347259	0.00509853
BN373_01131	-1.29681	0.00167275	0.0142686
BN373_43551	-1.29411	0.00042961	0.00576502
BN373_14031	-1.29121	0.00237352	0.0182004
BN373_46761	-1.28643	0.039306	0.11917
BN373_02641	-1.28026	0.00454961	0.027939
BN373_46231	-1.27565	0.000472275	0.00618146
BN373_05271	-1.27332	0.0111866	0.0512903
BN373_16951	-1.27264	0.000249972	0.00413817
BN373_03771	-1.27137	0.000614308	0.00740234
BN373_43381	-1.26856	0.00106656	0.0105348
BN373_32101	-1.26832	0.0337586	0.1071
BN373_06541	-1.26428	0.00406033	0.02593
BN373_40251	-1.26407	0.000373591	0.00535112
BN373_misc_RNA00471	-1.26383	0.000396855	0.0055197
BN373_01311	-1.25974	0.00463396	0.0282395
BN373_25701	-1.25831	0.000733324	0.00830892
BN373_34791	-1.2574	0.0051032	0.0298332
BN373_45281	-1.2561	0.000698742	0.00809967
BN373_46821	-1.25323	0.00512762	0.029943
BN373_25721	-1.24874	0.0115439	0.0523417
BN373_06601	-1.24364	0.00039166	0.0055197
BN373_46531	-1.2384	0.000379937	0.00538396
BN373_25741	-1.23657	0.000756411	0.00838117
BN373_45921	-1.22956	0.00356182	0.0238682
BN373_37641	-1.22892	0.0507231	0.14068
BN373_07341	-1.22445	0.00303769	0.0215517
BN373_15361	-1.22325	0.000270355	0.00432731
BN373_03551	-1.22263	0.00992981	0.0471695
BN373_07011	-1.22233	0.00266095	0.0195139
BN373_44941	-1.2214	0.000974753	0.0100384
BN373_11641	-1.21519	0.0045643	0.027939
BN373_49001	-1.21242	0.000577995	0.00707711
BN373_42281	-1.21198	0.00130747	0.0120206
BN373_43091	-1.21146	0.000221978	0.00380513
BN373_04321	-1.2095	0.120727	0.252476
BN373_02181	-1.20926	0.00482051	0.0287823
BN373_41181	-1.20839	0.00161831	0.0138929
BN373_39851	-1.20649	0.000115038	0.00245072
BN373_48411	-1.20631	0.0401557	0.120509
BN373_26601	-1.20419	0.00674072	0.0361703
BN373_49091	-1.20289	5.42229e-05	0.00150073
BN373_40491	-1.20207	0.000346489	0.00509853
BN373_00771	-1.20095	0.0100186	0.0473732
BN373_46771	-1.20021	0.028235	0.0944842
BN373_29521	-1.19952	0.0412031	0.122732
BN373_37521	-1.19839	0.000554286	0.0068659
BN373_32531	-1.19471	0.000279655	0.00442221
BN373_17031	-1.19274	0.000702387	0.0081141
BN373_43541	-1.19239	0.000242057	0.00403226
BN373_04161	-1.19012	0.00652539	0.0354197
BN373_12741	-1.18998	0.000116719	0.00245329
BN373_10631	-1.18827	0.353002	0.521649
BN373_04881	-1.18805	0.000758217	0.00838117
BN373_00431	-1.18691	0.000941858	0.00983308
BN373_03861	-1.18661	0.000521076	0.0065616
BN373_42901	-1.18348	0.000616078	0.00740687
BN373_19691	-1.18141	0.0186715	0.0721601
BN373_02261	-1.18128	4.06836e-05	0.00127172
BN373_08561	-1.18103	0.00373185	0.0245738
BN373_29011	-1.17884	0.000317248	0.00484441
BN373_16831	-1.17843	0.0011542	0.0110512
BN373_24821	-1.17496	0.000251137	0.00414455
BN373_06251	-1.17425	0.000401176	0.00553728
BN373_39051	-1.16689	0.0259276	0.0897
BN373_44521	-1.16598	0.00135675	0.0122824
BN373_37311	-1.16229	0.147705	0.288653
BN373_35701	-1.16165	0.000163036	0.00315409
BN373_35191	-1.16044	7.45198e-05	0.00191304
BN373_43981	-1.15969	0.0007477	0.00836479
BN373_18511	-1.15943	0.00125201	0.0116314
BN373_29321	-1.15811	0.00145367	0.0128532
BN373_39971	-1.15643	0.00148117	0.0130155
BN373_17201	-1.15476	0.000207982	0.00367181
BN373_45201	-1.15287	0.000164411	0.00315409
BN373_44291	-1.14911	6.62596e-05	0.00176052
BN373_17391	-1.14495	0.0538609	0.146913
BN373_17491	-1.14347	0.00778152	0.0400688
BN373_01591	-1.14263	0.0125238	0.0555984
BN373_08871	-1.14186	0.00110301	0.0107557
BN373_35181	-1.14115	0.000178071	0.00336816
BN373_33161	-1.13979	0.000257521	0.00418492
BN373_01891	-1.1376	0.00128081	0.0118163
BN373_40131	-1.13564	0.0045322	0.027939
BN373_27911	-1.1344	0.00326742	0.0226082
BN373_44881	-1.13378	0.00888607	0.0440902
BN373_44571	-1.13356	0.00486479	0.0289459
BN373_39021	-1.13209	0.0046937	0.0284107
BN373_09421	-1.12904	0.00148427	0.0130155
BN373_46541	-1.12755	0.0125791	0.0556581
BN373_29371	-1.12672	0.0351613	0.110169
BN373_43531	-1.12512	0.00039786	0.0055197
BN373_40501	-1.12404	0.00851005	0.0426197
BN373_31811	-1.12101	0.0519876	0.143141
BN373_14021	-1.12099	0.0143446	0.0605547
BN373_27351	-1.11891	0.0383769	0.117271
BN373_29741	-1.11472	0.000398746	0.0055197
BN373_46861	-1.11452	0.00168546	0.0143305
BN373_p00221	-1.11201	0.0175617	0.0690768
BN373_02821	-1.1103	0.000168761	0.00321432
BN373_36241	-1.10996	0.145625	0.286398
BN373_00341	-1.10962	0.000986323	0.0100684
BN373_25531	-1.10522	0.000320403	0.00486463
BN373_31981	-1.10105	0.00505764	0.0297001
BN373_49711	-1.10011	0.000878497	0.00939303
BN373_12821	-1.09821	0.000149293	0.00293831
BN373_13551	-1.09598	0.0158683	0.0651501
BN373_05941	-1.09543	0.000287136	0.00447461
BN373_29021	-1.0954	0.00102729	0.0103391
BN373_29361	-1.09317	0.00993334	0.0471695
BN373_26111	-1.09033	0.00706362	0.0374607
BN373_35611	-1.08941	0.00566464	0.0319893
BN373_49081	-1.08809	0.000598982	0.0072708
BN373_32991	-1.08789	0.00138038	0.0123908
BN373_02521	-1.08751	0.0056001	0.0317598
BN373_04521	-1.08686	0.000346535	0.00509853
BN373_06261	-1.08569	0.00469412	0.0284107
BN373_42221	-1.08313	0.010969	0.0505544
BN373_19701	-1.08271	0.028134	0.0943738
BN373_32971	-1.08207	0.000372264	0.00534651
BN373_17071	-1.08119	0.000235668	0.00397568
BN373_02271	-1.0811	9.6327e-05	0.00226496
BN373_46111	-1.08095	0.000882963	0.00940293
BN373_49271	-1.0785	0.000461881	0.00612078
BN373_36581	-1.07663	0.000985463	0.0100684
BN373_48261	-1.07615	0.429894	0.596464
BN373_43561	-1.07457	0.00206427	0.0164707
BN373_07881	-1.0731	0.190035	0.343117
BN373_00141	-1.07297	0.085064	0.198433
BN373_43521	-1.07231	0.000327355	0.00491403
BN373_06241	-1.06997	0.000121465	0.00252134
BN373_05801	-1.06941	0.00282228	0.0204327
BN373_17171	-1.06873	0.000188953	0.00349283
BN373_44891	-1.06742	0.00315513	0.0221484
BN373_45351	-1.06691	0.0146708	0.0613541
BN373_06991	-1.06267	0.000182681	0.00341819
BN373_16081	-1.06261	0.0023363	0.018057
BN373_43261	-1.06141	0.000987136	0.0100684
BN373_43971	-1.0611	0.000233479	0.00396616
BN373_29031	-1.06084	0.00070882	0.00814306
BN373_27901	-1.06056	0.00166311	0.014251
BN373_06531	-1.0596	0.0111993	0.0513042
BN373_26611	-1.05948	0.0465477	0.133345
BN373_43421	-1.05837	0.00666036	0.0360023
BN373_08821	-1.0568	0.00112827	0.0109125
BN373_44671	-1.05463	0.000755677	0.00838117
BN373_19741	-1.05402	0.0279603	0.0939198
BN373_04331	-1.05379	0.091339	0.209485
BN373_45311	-1.05192	0.0153954	0.0637157
BN373_00461	-1.05108	0.000641164	0.00758829
BN373_09411	-1.05043	0.000653279	0.00766827
BN373_45941	-1.04894	0.000376501	0.00535395
BN373_42701	-1.0444	0.00779979	0.040124
BN373_07001	-1.04425	0.000216437	0.00375865
BN373_05781	-1.04395	0.00572627	0.032303
BN373_02061	-1.04327	0.0437385	0.127427
BN373_10641	-1.0418	0.408204	0.577221
BN373_36561	-1.04135	0.010884	0.0502934
BN373_39031	-1.0381	0.00851753	0.0426197
BN373_43991	-1.03737	0.0307627	0.100105
BN373_29671	-1.03715	0.00175459	0.0147297
BN373_42271	-1.03571	0.00368248	0.0243392
BN373_48671	-1.03491	0.00194021	0.0157959
BN373_47081	-1.03427	0.015078	0.0627382
BN373_26641	-1.03169	0.0512189	0.141538
BN373_06771	-1.02895	0.00412006	0.0260954
BN373_27891	-1.02859	0.00235689	0.0181735
BN373_47271	-1.02814	0.00452054	0.0279177
BN373_37531	-1.02777	0.000601731	0.00728382
BN373_48501	-1.02526	0.000754893	0.00838117
BN373_38151	-1.02483	0.00639056	0.0349377
BN373_44661	-1.02453	0.00083032	0.00898011
BN373_05841	-1.02413	0.000745765	0.00836075
BN373_35471	-1.0238	0.00223479	0.0174642
BN373_14321	-1.02334	0.00413516	0.0261287
BN373_02051	-1.02313	0.0231789	0.0833939
BN373_36621	-1.02283	0.000311098	0.0047642
BN373_42801	-1.02219	0.0104376	0.0488682
BN373_02421	-1.0187	0.000494064	0.00631119
BN373_27681	-1.018	0.0260908	0.0900303
BN373_25811	-1.01619	0.0942481	0.213575
BN373_11931	-1.01548	0.0358211	0.111841
BN373_12931	-1.01525	0.0105164	0.0491073
BN373_14221	-1.0152	0.00668836	0.03602
BN373_43391	-1.01462	0.00172719	0.0145226
BN373_37511	-1.01459	0.00126545	0.0117358
BN373_41721	-1.01323	0.0141257	0.0602479
BN373_32981	-1.01307	0.000257147	0.00418492
BN373_41761	-1.01291	0.00144203	0.0127813
BN373_07201	-1.01282	0.000258996	0.00419606
BN373_03791	-1.01041	0.0709644	0.17597
BN373_40371	-1.00919	0.14975	0.290958
BN373_34151	-1.00757	0.00205266	0.016452
BN373_35041	-1.00568	0.00245269	0.018646
BN373_00351	-1.00454	0.00160615	0.0138556
BN373_31851	-1.00406	0.0422559	0.124403
BN373_08441	-1.00369	0.0395068	0.119351
BN373_06761	-1.00337	0.00455888	0.027939
BN373_44901	-1.00228	0.00585278	0.0328077
BN373_05221	-1.0015	0.0170229	0.0679119
BN373_08611	-1.00037	0.000626291	0.00748518
BN373_15661	-0.99736	0.00118097	0.0112266
BN373_18941	-0.996635	0.0767331	0.185514
BN373_17471	-0.996541	0.00365389	0.0242407
BN373_19081	-0.995819	0.00122038	0.0115095
BN373_00371	-0.993635	0.013725	0.0592484
BN373_17121	-0.992784	0.00167282	0.0142686
BN373_35491	-0.99239	0.012813	0.056411
BN373_02491	-0.990662	0.0600686	0.158171
BN373_12661	-0.990181	0.00103755	0.0104029
BN373_39301	-0.987941	0.011421	0.0519172
BN373_05811	-0.987734	0.00445265	0.0276095
BN373_49701	-0.987391	0.00294475	0.0211222
BN373_05741	-0.986121	0.0076124	0.0395815
BN373_14001	-0.985647	0.00408236	0.0259494
BN373_16581	-0.984901	0.0249301	0.0873295
BN373_47701	-0.984866	0.00191479	0.0156542
BN373_06641	-0.984784	0.00306784	0.0217097
BN373_43961	-0.98388	0.00134029	0.0122166
BN373_39871	-0.983226	0.0137939	0.0593834
BN373_41791	-0.98313	0.00452336	0.0279177
BN373_46221	-0.982321	0.000772344	0.00851501
BN373_42061	-0.981823	0.00181935	0.0151537
BN373_p00271	-0.981716	0.0076868	0.0398513
BN373_23501	-0.979392	0.0169269	0.0679119
BN373_33191	-0.97713	0.00308303	0.0217862
BN373_04151	-0.975824	0.0546292	0.148491
BN373_22131	-0.974032	0.0736919	0.180627
BN373_19031	-0.973608	0.000330181	0.00494249
BN373_23931	-0.972173	0.0101455	0.0478379
BN373_43331	-0.971521	0.00330023	0.0226798
BN373_08481	-0.971183	0.000286457	0.00447461
BN373_12941	-0.970854	0.00543234	0.0311072
BN373_44211	-0.969252	0.00586877	0.0328616
BN373_33281	-0.968698	0.00332862	0.0228236
BN373_40141	-0.967373	0.000740701	0.0083529
BN373_09471	-0.966926	0.000567529	0.00699733
BN373_04711	-0.965802	0.000903976	0.0095686
BN373_43061	-0.96518	0.000650187	0.00766096
BN373_43621	-0.964728	0.00123779	0.0115396
BN373_46151	-0.964566	0.00244036	0.0186052
BN373_01571	-0.963699	0.000733078	0.00830892
BN373_32661	-0.963683	0.0205136	0.0769295
BN373_38721	-0.960956	0.0584821	0.155154
BN373_05921	-0.958789	0.001161	0.0110963
BN373_46261	-0.958729	0.00141628	0.0126489
BN373_41161	-0.958624	0.0071632	0.0377257
BN373_04171	-0.957669	0.0607911	0.158744
BN373_43411	-0.956813	0.00325625	0.0226082
BN373_08921	-0.956542	0.000949716	0.00988395
BN373_46831	-0.954776	0.00229242	0.0178359
BN373_05311	-0.954634	0.000976968	0.0100418
BN373_38821	-0.953885	0.0118697	0.0532283
BN373_10681	-0.953185	0.265338	0.429357
BN373_38271	-0.952933	0.0270729	0.0919266
BN373_13251	-0.952119	0.000370071	0.00532942
BN373_37851	-0.951189	0.0202242	0.076457
BN373_01581	-0.949974	0.0561801	0.151313
BN373_04901	-0.947184	0.00487943	0.0289459
BN373_15051	-0.946226	0.00300237	0.0213582
BN373_49281	-0.946124	0.00122869	0.0115124
BN373_05791	-0.943684	0.00518539	0.030115
BN373_33301	-0.942979	0.00493389	0.0291643
BN373_02361	-0.942008	0.0228624	0.0826468
BN373_08451	-0.941965	0.000870937	0.00933097
BN373_08621	-0.941518	0.0091609	0.0451586
BN373_46651	-0.940787	0.0242829	0.0859688
BN373_03851	-0.940082	0.0139625	0.059836
BN373_43511	-0.940042	0.00508921	0.0298171
BN373_04841	-0.939945	0.039331	0.11917
BN373_43251	-0.938809	0.0015846	0.013692
BN373_48141	-0.938147	0.0156658	0.0645334
BN373_05731	-0.936159	0.0104037	0.0487955
BN373_47601	-0.934694	0.00952141	0.0462071
BN373_41171	-0.930173	0.106921	0.232288
BN373_46721	-0.929274	0.0143367	0.0605547
BN373_40511	-0.92814	0.0097106	0.0465723
BN373_32011	-0.927909	0.00430635	0.0268591
BN373_43081	-0.926942	0.00828694	0.0418601
BN373_43501	-0.926669	0.00306812	0.0217097
BN373_38661	-0.926504	0.000626817	0.00748518
BN373_05951	-0.924779	0.0100742	0.0475437
BN373_36831	-0.924231	0.0334276	0.106495
BN373_02781	-0.923909	0.00136874	0.0123279
BN373_02921	-0.923593	0.00338789	0.0230515
BN373_39881	-0.923168	0.00647956	0.0353152
BN373_45011	-0.923115	0.00172374	0.0145165
BN373_26681	-0.922202	0.0134547	0.0585386
BN373_41701	-0.920424	0.00751314	0.039142
BN373_34141	-0.920259	0.000643579	0.00759995
BN373_27361	-0.919568	0.0436583	0.127263
BN373_p01501	-0.918262	0.0116079	0.0524592
BN373_02011	-0.917421	0.0669169	0.168131
BN373_49981	-0.916618	0.0125757	0.0556581
BN373_26421	-0.91489	0.0174799	0.0688207
BN373_00361	-0.914146	0.00141088	0.012622
BN373_26621	-0.913042	0.110532	0.237993
BN373_44511	-0.912096	0.024564	0.086733
BN373_43371	-0.911498	0.00228589	0.0178112
BN373_43231	-0.911426	0.00402224	0.0258142
BN373_42911	-0.911312	0.000666415	0.00778314
BN373_06321	-0.908839	0.0134271	0.0584848
BN373_46031	-0.908102	0.000933297	0.00976287
BN373_26596	-0.907642	0.0250249	0.0875459
BN373_13721	-0.907346	0.00158066	0.013692
BN373_07041	-0.907111	0.00156764	0.0136119
BN373_46851	-0.906382	0.0382054	0.117151
BN373_05771	-0.904357	0.0012327	0.0115124
BN373_01231	-0.903058	0.0192341	0.0738513
BN373_11191	-0.901464	0.047486	0.134915
BN373_15171	-0.901223	0.00591605	0.033023
BN373_25751	-0.900587	0.0051438	0.0299596
BN373_46241	-0.900558	0.00801456	0.0408335
BN373_40331	-0.899623	0.00293248	0.0210869
BN373_32121	-0.899471	0.0373716	0.115293
BN373_38621	-0.898892	0.0306565	0.100005
BN373_34531	-0.898639	0.282376	0.447524
BN373_40611	-0.895928	0.19009	0.343117
BN373_02841	-0.895513	0.00650957	0.0354062
BN373_05281	-0.89393	0.0166604	0.0673256
BN373_16841	-0.893161	0.00471949	0.0284256
BN373_36041	-0.892418	0.0482452	0.136175
BN373_41191	-0.89149	0.153013	0.295141
BN373_02831	-0.891313	0.000881746	0.00940293
BN373_06001	-0.891263	0.0389982	0.118896
BN373_34171	-0.891176	0.00472869	0.0284256
BN373_33231	-0.89031	0.00135673	0.0122824
BN373_06751	-0.889843	0.00122889	0.0115124
BN373_06611	-0.887869	0.0008543	0.00918977
BN373_05831	-0.887822	0.00554273	0.0315896
BN373_08281	-0.887189	0.011183	0.0512903
BN373_33291	-0.886611	0.0025198	0.0189981
BN373_45301	-0.885832	0.0281871	0.0943857
BN373_46061	-0.885569	0.00832581	0.0419766
BN373_10351	-0.885239	0.0141554	0.0602479
BN373_34721	-0.884238	0.00375127	0.0246711
BN373_08981	-0.883761	0.0685188	0.171023
BN373_20141	-0.883243	0.302502	0.46885
BN373_04351	-0.881612	0.0323178	0.103753
BN373_26651	-0.880428	0.195979	0.348889
BN373_00861	-0.878552	0.14258	0.283451
BN373_05451	-0.8767	0.0168743	0.0678306
BN373_48121	-0.87664	0.00401657	0.025809
BN373_misc_RNA00338	-0.875854	0.406234	0.574974
BN373_21751	-0.874086	0.0200348	0.0761018
BN373_43571	-0.873989	0.0140724	0.0601132
BN373_29531	-0.873724	0.000961051	0.00993356
BN373_45451	-0.872809	0.00522055	0.030253
BN373_16981	-0.871947	0.0139356	0.0597692
BN373_25071	-0.871927	0.00180821	0.0150845
BN373_11381	-0.87105	0.38993	0.558816
BN373_30621	-0.870466	0.00789724	0.0403941
BN373_43341	-0.870062	0.00315063	0.0221461
BN373_07021	-0.869819	0.00462249	0.0282019
BN373_32331	-0.868927	0.00597416	0.0332142
BN373_28641	-0.865033	0.0650195	0.165238
BN373_47511	-0.863788	0.0777467	0.186775
BN373_47961	-0.863658	0.00683871	0.0365235
BN373_02381	-0.863534	0.00233782	0.018057
BN373_31831	-0.862872	0.0645578	0.164455
BN373_03131	-0.862424	0.015576	0.0642133
BN373_06381	-0.859764	0.00254445	0.0190977
BN373_33181	-0.857214	0.0160233	0.0655796
BN373_p01431	-0.856889	0.0855252	0.19915
BN373_20801	-0.854244	0.0439083	0.127711
BN373_49961	-0.853628	0.000599287	0.0072708
BN373_37541	-0.852747	0.00256508	0.0191563
BN373_04181	-0.852659	0.0778558	0.186868
BN373_46121	-0.851765	0.0180907	0.0707387
BN373_06231	-0.849854	0.00989146	0.0471695
BN373_26691	-0.848975	0.0642937	0.164222
BN373_32091	-0.848925	0.0093543	0.0457658
BN373_28021	-0.848672	0.00123079	0.0115124
BN373_01321	-0.848559	0.0917875	0.210241
BN373_19681	-0.848524	0.093425	0.212708
BN373_38111	-0.84815	0.0020715	0.0165036
BN373_47691	-0.848144	0.00855508	0.0427673
BN373_37841	-0.847878	0.0342868	0.108388
BN373_48051	-0.847499	0.00201736	0.0162207
BN373_00471	-0.847325	0.00389091	0.0252563
BN373_41291	-0.847322	0.0106568	0.0495454
BN373_48711	-0.846655	0.0149316	0.0622327
BN373_45951	-0.846442	0.0267895	0.0913732
BN373_44871	-0.846011	0.094229	0.213575
BN373_p00731	-0.845188	0.144557	0.285567
BN373_26671	-0.845165	0.0299475	0.0983566
BN373_45961	-0.844384	0.0451591	0.13028
BN373_misc_RNA00711	-0.843109	0.246263	0.407549
BN373_11131	-0.842754	0.00118084	0.0112266
BN373_27091	-0.842693	0.0291971	0.096503
BN373_35481	-0.84264	0.0170243	0.0679119
BN373_01941	-0.842576	0.00714224	0.0376527
BN373_38631	-0.842479	0.078477	0.18785
BN373_32511	-0.839619	0.000850386	0.00916623
BN373_38141	-0.838922	0.0303359	0.099142
BN373_31221	-0.837474	0.130158	0.265513
BN373_29211	-0.837472	0.00718156	0.037785
BN373_43071	-0.837173	0.0251615	0.0879082
BN373_34731	-0.836306	0.018995	0.0731976
BN373_39041	-0.833076	0.225578	0.383721
BN373_49951	-0.832885	0.0012088	0.0114299
BN373_05351	-0.832759	0.00329693	0.0226798
BN373_40201	-0.831243	0.00829503	0.0418611
BN373_13341	-0.831228	0.102283	0.225436
BN373_34781	-0.831101	0.00651906	0.0354197
BN373_40731	-0.830691	0.00675366	0.0361716
BN373_46801	-0.827453	0.118718	0.24965
BN373_37971	-0.827342	0.0416533	0.123519
BN373_08461	-0.827219	0.00428585	0.0267941
BN373_44851	-0.827071	0.244652	0.405205
BN373_47741	-0.826911	0.00379548	0.0248369
BN373_49661	-0.825122	0.00211103	0.0167184
BN373_37501	-0.824667	0.0264824	0.0908541
BN373_47791	-0.824146	0.0215157	0.0792759
BN373_19321	-0.823713	0.00966926	0.0465277
BN373_46001	-0.823454	0.00142632	0.0127172
BN373_33001	-0.822309	0.019795	0.0754055
BN373_39001	-0.82133	0.052268	0.14369
BN373_32431	-0.820331	0.00986994	0.0471663
BN373_05821	-0.820235	0.00634654	0.0347686
BN373_35711	-0.819349	0.00707233	0.0374607
BN373_47751	-0.817474	0.00350707	0.023531
BN373_08641	-0.817249	0.00137376	0.0123522
BN373_39321	-0.817198	0.014512	0.0608655
BN373_15571	-0.81704	0.00106114	0.0105007
BN373_03121	-0.815895	0.00979379	0.0468866
BN373_34261	-0.813066	0.0163945	0.0666569
BN373_12531	-0.811673	0.00208436	0.0165505
BN373_47711	-0.811383	0.00135095	0.0122717
BN373_25791	-0.809398	0.0361974	0.112426
BN373_47531	-0.80936	0.0165051	0.0669016
BN373_06731	-0.809357	0.125084	0.258869
BN373_43401	-0.809148	0.010578	0.0493375
BN373_48041	-0.809146	0.00151304	0.013246
BN373_15411	-0.80836	0.00416799	0.0262425
BN373_31821	-0.80835	0.092372	0.211306
BN373_08111	-0.808131	0.00536226	0.0308055
BN373_47521	-0.807371	0.0273164	0.0923406
BN373_08831	-0.807189	0.00445231	0.0276095
BN373_46521	-0.806065	0.0308581	0.100232
BN373_01721	-0.805734	0.0293707	0.0967612
BN373_03491	-0.805659	0.20468	0.358731
BN373_49761	-0.805259	0.00358103	0.0239668
BN373_29661	-0.804959	0.00191208	0.0156542
BN373_33171	-0.803952	0.00786518	0.0403822
BN373_39291	-0.803426	0.102324	0.225436
BN373_05241	-0.802832	0.00329516	0.0226798
BN373_21101	-0.801905	0.0485573	0.136797
BN373_38651	-0.799219	0.0723472	0.178483
BN373_48951	-0.799125	0.114337	0.243619
BN373_08581	-0.798516	0.0144967	0.0608495
BN373_09161	-0.798398	0.101941	0.225151
BN373_46051	-0.798052	0.00552414	0.0315309
BN373_42681	-0.798041	0.00498377	0.0293611
BN373_30981	-0.797879	0.00216702	0.0170854
BN373_38841	-0.796706	0.0119024	0.0533301
BN373_44631	-0.796486	0.00421928	0.0265162
BN373_42741	-0.795857	0.00334196	0.0228561
BN373_48661	-0.795785	0.0285575	0.0953842
BN373_38241	-0.794668	0.280985	0.445985
BN373_45211	-0.794274	0.0208977	0.0780396
BN373_46071	-0.793823	0.0136351	0.0590448
BN373_misc_RNA00851	-0.793325	0.216078	0.371478
BN373_47151	-0.792973	0.0308358	0.100221
BN373_43611	-0.791499	0.0113667	0.0518477
BN373_12921	-0.791487	0.0169715	0.0679119
BN373_47821	-0.791198	0.00330338	0.0226798
BN373_27406	-0.789265	0.10136	0.224581
BN373_00031	-0.789077	0.0497344	0.138866
BN373_40301	-0.788149	0.0160369	0.0655796
BN373_02111	-0.788046	0.0168967	0.067868
BN373_28231	-0.787576	0.0260616	0.0900049
BN373_47541	-0.787121	0.00719769	0.0378203
BN373_20691	-0.786554	0.0203342	0.0766354
BN373_21731	-0.786431	0.0764807	0.185233
BN373_42471	-0.786269	0.00424019	0.0265399
BN373_03601	-0.786108	0.0326086	0.104387
BN373_19721	-0.785762	0.0621613	0.160757
BN373_38671	-0.782799	0.00195374	0.0158507
BN373_p01171	-0.781945	0.0091546	0.0451586
BN373_05851	-0.781096	0.0081029	0.0411259
BN373_38551	-0.780158	0.0108543	0.0501999
BN373_27931	-0.77889	0.01766	0.0693098
BN373_33201	-0.776758	0.0155478	0.0642133
BN373_03561	-0.775316	0.12144	0.253561
BN373_35741	-0.774524	0.00964325	0.0465277
BN373_26101	-0.773971	0.0361215	0.112383
BN373_49801	-0.773846	0.0435612	0.127189
BN373_07691	-0.773531	0.00273161	0.0198847
BN373_08571	-0.773463	0.0040128	0.025809
BN373_28361	-0.773287	0.00384193	0.0250503
BN373_12691	-0.772068	0.0072025	0.0378203
BN373_28161	-0.771434	0.482377	0.642974
BN373_47761	-0.771384	0.00622855	0.0342635
BN373_26631	-0.77077	0.111348	0.239073
BN373_06911	-0.770675	0.00127503	0.0117835
BN373_28991	-0.769715	0.00298723	0.021279
BN373_09641	-0.769267	0.0254213	0.0884668
BN373_06651	-0.76911	0.00507636	0.0297746
BN373_46811	-0.768394	0.0754559	0.183176
BN373_05931	-0.767315	0.00913197	0.0450997
BN373_47781	-0.76617	0.0060112	0.0333092
BN373_04471	-0.76561	0.0505616	0.140452
BN373_48991	-0.765341	0.0257766	0.0894106
BN373_47361	-0.764918	0.0414957	0.123258
BN373_49261	-0.764578	0.00217877	0.0171272
BN373_08801	-0.764299	0.0272657	0.0922864
BN373_29911	-0.762237	0.0271097	0.0919343
BN373_10491	-0.761997	0.0784669	0.18785
BN373_45341	-0.761693	0.0127313	0.0562377
BN373_00781	-0.760742	0.0510562	0.141235
BN373_34481	-0.760679	0.138451	0.277606
BN373_40401	-0.760648	0.0176546	0.0693098
BN373_09491	-0.760374	0.0168729	0.0678306
BN373_04751	-0.759467	0.00404028	0.0258675
BN373_42791	-0.759004	0.00789791	0.0403941
BN373_49771	-0.758592	0.00847439	0.042524
BN373_32541	-0.75858	0.00432376	0.0269045
BN373_49731	-0.758125	0.0261422	0.0901491
BN373_04381	-0.757587	0.00385121	0.0250758
BN373_02071	-0.757562	0.0281487	0.0943738
BN373_06901	-0.757551	0.00272833	0.0198847
BN373_06161	-0.757074	0.0232829	0.083429
BN373_07641	-0.75662	0.101149	0.224336
BN373_47771	-0.756329	0.0065501	0.0355176
BN373_38261	-0.754895	0.094667	0.214159
BN373_31351	-0.753317	0.100033	0.222696
BN373_38781	-0.752217	0.0432574	0.12658
BN373_04821	-0.751395	0.00968379	0.0465277
BN373_18286	-0.748145	0.00874913	0.0435327
BN373_29511	-0.747503	0.032352	0.103753
BN373_46871	-0.74706	0.00544659	0.0311552
BN373_42421	-0.746864	0.00216297	0.0170788
BN373_46711	-0.74623	0.0054833	0.0313314
BN373_misc_RNA00359	-0.745949	0.243928	0.404314
BN373_36211	-0.745803	0.0822308	0.194038
BN373_31671	-0.745273	0.0316651	0.102229
BN373_47371	-0.744461	0.00289774	0.0208936
BN373_05761	-0.74436	0.0040608	0.02593
BN373_41611	-0.743391	0.0236077	0.0841956
BN373_40891	-0.742318	0.00208672	0.0165505
BN373_29641	-0.742178	0.00541999	0.03107
BN373_09461	-0.742052	0.00326073	0.0226082
BN373_41631	-0.741659	0.0217342	0.0797622
BN373_48111	-0.741598	0.0133377	0.0582311
BN373_09681	-0.741193	0.0170657	0.0679119
BN373_17151	-0.740886	0.00184237	0.0152471
BN373_27661	-0.74045	0.0137476	0.0592977
BN373_39391	-0.739767	0.0508445	0.140943
BN373_04551	-0.737014	0.0018395	0.0152471
BN373_42751	-0.73692	0.0170178	0.0679119
BN373_49941	-0.736433	0.00365888	0.0242435
BN373_26431	-0.736341	0.0333964	0.106473
BN373_01241	-0.73546	0.0496919	0.138834
BN373_05011	-0.734775	0.00275096	0.0199981
BN373_06631	-0.734668	0.00488204	0.0289459
BN373_16941	-0.734265	0.0291155	0.0964019
BN373_46141	-0.733522	0.00407443	0.02593
BN373_05541	-0.732579	0.0251542	0.0879082
BN373_41751	-0.732331	0.0174291	0.0687077
BN373_34251	-0.730622	0.0363381	0.112726
BN373_44651	-0.7296	0.00673	0.036161
BN373_31631	-0.729485	0.00376857	0.0247218
BN373_misc_RNA00691	-0.727835	0.0292577	0.0965637
BN373_05861	-0.727171	0.00798207	0.040707
BN373_05441	-0.726968	0.0478878	0.135576
BN373_29901	-0.725794	0.0664774	0.167295
BN373_47021	-0.724557	0.042976	0.126034
BN373_42291	-0.724356	0.0473086	0.134653
BN373_17001	-0.724206	0.125273	0.258926
BN373_31641	-0.723994	0.0275238	0.0926879
BN373_18891	-0.722795	0.0257561	0.0893977
BN373_43311	-0.722671	0.0454883	0.130945
BN373_34121	-0.722509	0.00336992	0.0229586
BN373_12801	-0.722481	0.0117755	0.0529401
BN373_43321	-0.722223	0.00865978	0.0431689
BN373_48831	-0.720517	0.0015405	0.0133981
BN373_49041	-0.719953	0.0202132	0.076457
BN373_17571	-0.719718	0.00771777	0.0398906
BN373_31841	-0.719186	0.072039	0.177805
BN373_00041	-0.717961	0.0225148	0.081668
BN373_12141	-0.717023	0.0361202	0.112383
BN373_48061	-0.716897	0.0210246	0.0781845
BN373_41151	-0.716407	0.0433732	0.126849
BN373_03781	-0.71519	0.099874	0.222435
BN373_49721	-0.714524	0.121551	0.253602
BN373_48681	-0.714176	0.0216506	0.079565
BN373_08181	-0.713888	0.0214037	0.0791506
BN373_04561	-0.713808	0.00409744	0.0259831
BN373_41771	-0.712728	0.0390522	0.118993
BN373_19101	-0.712509	0.0556561	0.150472
BN373_29311	-0.712176	0.00747363	0.0389744
BN373_02481	-0.71174	0.120991	0.252831
BN373_34861	-0.711597	0.00529876	0.0305397
BN373_37491	-0.710934	0.0141722	0.0602479
BN373_49611	-0.710639	0.0109918	0.0505787
BN373_02101	-0.710329	0.0318603	0.102734
BN373_31931	-0.709393	0.0257485	0.0893977
BN373_04641	-0.70899	0.00409425	0.0259831
BN373_04681	-0.707032	0.00879511	0.0437205
BN373_40281	-0.707013	0.00277245	0.0201268
BN373_40711	-0.706643	0.0141626	0.0602479
BN373_47281	-0.706266	0.0996021	0.222046
BN373_06061	-0.706057	0.00770295	0.0398745
BN373_05561	-0.705064	0.0211683	0.0786083
BN373_36351	-0.704911	0.0839496	0.196697
BN373_47921	-0.704683	0.0441486	0.12834
BN373_36221	-0.703253	0.103715	0.227557
BN373_08851	-0.702842	0.0192512	0.0738634
BN373_49811	-0.702487	0.0568557	0.152361
BN373_09731	-0.702374	0.00925055	0.045432
BN373_48101	-0.702236	0.0560527	0.151123
BN373_01111	-0.701104	0.175607	0.325602
BN373_15601	-0.700601	0.0404143	0.120862
BN373_46551	-0.70005	0.0644485	0.164396
BN373_25981	-0.699949	0.0190385	0.0733122
BN373_29731	-0.699051	0.0401002	0.120509
BN373_45291	-0.698577	0.0435859	0.127191
BN373_46371	-0.697742	0.0992134	0.221521
BN373_15711	-0.697654	0.013782	0.0593834
BN373_04541	-0.697017	0.00406593	0.02593
BN373_04341	-0.696605	0.182785	0.334823
BN373_39311	-0.695694	0.151819	0.293263
BN373_02151	-0.695161	0.0275886	0.0928472
BN373_41591	-0.694514	0.0496277	0.138728
BN373_15161	-0.694451	0.0444952	0.129065
BN373_28031	-0.693809	0.139604	0.278945
BN373_05751	-0.693188	0.00176825	0.0148209
BN373_12681	-0.692938	0.00939358	0.0458211
BN373_48521	-0.692692	0.00359748	0.0240139
BN373_03831	-0.692576	0.0817913	0.193345
BN373_02931	-0.692318	0.184458	0.336611
BN373_32521	-0.691692	0.0317588	0.102469
BN373_27371	-0.690818	0.0453804	0.130776
BN373_06801	-0.690053	0.00470871	0.0284256
BN373_27921	-0.690033	0.0221272	0.0805836
BN373_35171	-0.68977	0.00221798	0.017389
BN373_05461	-0.689564	0.0564623	0.151842
BN373_38951	-0.688962	0.0109933	0.0505787
BN373_03871	-0.688811	0.0356006	0.111283
BN373_37981	-0.688484	0.232586	0.391003
BN373_01761	-0.688267	0.024702	0.0870466
BN373_43631	-0.688054	0.0121554	0.0542806
BN373_32761	-0.688022	0.0247679	0.0870935
BN373_04391	-0.687742	0.0103783	0.0487191
BN373_02901	-0.686844	0.0681711	0.170316
BN373_17301	-0.686087	0.0104267	0.0488602
BN373_46841	-0.686072	0.046753	0.133802
BN373_48131	-0.683913	0.0772459	0.185842
BN373_40261	-0.683541	0.105717	0.230805
BN373_32621	-0.682235	0.213997	0.369695
BN373_42591	-0.681517	0.00472665	0.0284256
BN373_45361	-0.681318	0.0662217	0.167254
BN373_07241	-0.680751	0.0747375	0.182242
BN373_13931	-0.680722	0.00453738	0.027939
BN373_43951	-0.680541	0.0391252	0.119011
BN373_28371	-0.679736	0.00709829	0.0375327
BN373_18791	-0.679708	0.0330151	0.105561
BN373_19041	-0.679119	0.096492	0.216986
BN373_05481	-0.678332	0.173278	0.322184
BN373_46631	-0.677734	0.078291	0.187574
BN373_45931	-0.676837	0.00468371	0.0284107
BN373_31751	-0.675182	0.0116584	0.0525913
BN373_46901	-0.675116	0.0705524	0.175276
BN373_48221	-0.674724	0.0245305	0.0866721
BN373_18731	-0.674481	0.19176	0.344656
BN373_08811	-0.674224	0.015512	0.0641486
BN373_01071	-0.674201	0.294969	0.461644
BN373_15651	-0.674032	0.0105842	0.0493375
BN373_08471	-0.672559	0.0135172	0.0585892
BN373_45261	-0.672351	0.0364568	0.113029
BN373_43491	-0.672132	0.0253375	0.0884067
BN373_21071	-0.671867	0.010759	0.0499329
BN373_07461	-0.671136	0.104968	0.229452
BN373_18431	-0.671092	0.0120839	0.0540066
BN373_08541	-0.67088	0.0941449	0.213575
BN373_17161	-0.670414	0.0428248	0.12573
BN373_11181	-0.670093	0.0912263	0.209316
BN373_40391	-0.669978	0.0112379	0.0513927
BN373_34471	-0.668908	0.26304	0.427329
BN373_24991	-0.668037	0.236613	0.394776
BN373_43751	-0.667803	0.013187	0.0577228
BN373_14061	-0.667524	0.00685277	0.0365619
BN373_35151	-0.667059	0.00578695	0.0325492
BN373_15041	-0.66702	0.0219429	0.0802508
BN373_44151	-0.666231	0.0394582	0.119351
BN373_15671	-0.666083	0.0140349	0.0600011
BN373_30841	-0.665871	0.0230323	0.0830913
BN373_29131	-0.664598	0.0112156	0.0513348
BN373_43431	-0.66408	0.0115002	0.052188
BN373_01931	-0.663908	0.0084962	0.0425932
BN373_27101	-0.663259	0.0931034	0.212174
BN373_36481	-0.662948	0.0391153	0.119011
BN373_15381	-0.66268	0.00596601	0.0332142
BN373_22121	-0.662538	0.123258	0.256258
BN373_26591	-0.662064	0.0649395	0.165238
BN373_43181	-0.661567	0.00470428	0.0284256
BN373_42071	-0.66141	0.00643913	0.035167
BN373_47031	-0.660976	0.153666	0.295684
BN373_40421	-0.659469	0.00451261	0.0279162
BN373_45221	-0.659049	0.0919648	0.210556
BN373_40481	-0.658556	0.0419165	0.123678
BN373_42781	-0.657985	0.0083579	0.0420985
BN373_15941	-0.656184	0.152193	0.293878
BN373_17111	-0.656061	0.0208531	0.077945
BN373_20821	-0.655877	0.0207269	0.0775652
BN373_15891	-0.655775	0.0382948	0.117271
BN373_34381	-0.655551	0.011409	0.0519172
BN373_45271	-0.655014	0.113578	0.24239
BN373_42941	-0.654465	0.0168747	0.0678306
BN373_36191	-0.654222	0.0845489	0.197665
BN373_30811	-0.654206	0.0291165	0.0964019
BN373_35121	-0.654039	0.00561208	0.0317938
BN373_32301	-0.653122	0.141938	0.282389
BN373_12231	-0.652804	0.0742505	0.181577
BN373_08351	-0.651312	0.233323	0.391622
BN373_02801	-0.651074	0.0098993	0.0471695
BN373_12221	-0.650371	0.0234837	0.0838658
BN373_07181	-0.650025	0.0752917	0.182945
BN373_29331	-0.649698	0.0150883	0.0627382
BN373_34211	-0.649494	0.0924232	0.211332
BN373_42831	-0.649305	0.0102711	0.048262
BN373_13361	-0.648419	0.0605498	0.158503
BN373_44301	-0.647275	0.0996576	0.222046
BN373_06551	-0.647265	0.00488606	0.0289459
BN373_35841	-0.646692	0.0914685	0.209691
BN373_43441	-0.646065	0.0475121	0.134915
BN373_31991	-0.645912	0.00514145	0.0299596
BN373_25251	-0.645135	0.00713034	0.0376272
BN373_48621	-0.644914	0.0290643	0.0963492
BN373_18281	-0.644352	0.0173191	0.0684837
BN373_31471	-0.644165	0.0197942	0.0754055
BN373_29681	-0.644036	0.0237928	0.0847176
BN373_47061	-0.643921	0.0600031	0.158163
BN373_08311	-0.643825	0.0241799	0.0857755
BN373_06011	-0.643813	0.0108376	0.0501665
BN373_49131	-0.643731	0.0138924	0.0596317
BN373_49141	-0.642611	0.0144314	0.0606713
BN373_35621	-0.641962	0.0191819	0.0737331
BN373_37961	-0.641363	0.169853	0.317594
BN373_04761	-0.641204	0.00787939	0.0403899
BN373_08491	-0.641174	0.0142731	0.0603896
BN373_35211	-0.641158	0.0220396	0.0804938
BN373_31941	-0.640993	0.0183111	0.0713003
BN373_15951	-0.640868	0.150512	0.291673
BN373_37221	-0.640786	0.376026	0.54468
BN373_01121	-0.640516	0.228971	0.386639
BN373_05611	-0.640203	0.0248005	0.0870935
BN373_misc_RNA00121	-0.640031	0.0373935	0.115293
BN373_38101	-0.639516	0.0238861	0.0849602
BN373_28011	-0.639309	0.0554938	0.150226
BN373_40381	-0.63908	0.0287551	0.0958022
BN373_48201	-0.637847	0.0176371	0.0693098
BN373_02081	-0.637473	0.0215271	0.0792759
BN373_44441	-0.637077	0.125004	0.258869
BN373_34361	-0.636423	0.0501999	0.139666
BN373_06331	-0.634895	0.0316229	0.102155
BN373_40321	-0.634857	0.0526645	0.144408
BN373_17601	-0.634178	0.0272449	0.092275
BN373_48031	-0.634106	0.0604593	0.158421
BN373_47121	-0.634063	0.178822	0.329494
BN373_42851	-0.632672	0.0171296	0.068083
BN373_41261	-0.632586	0.0253561	0.0884137
BN373_07351	-0.632288	0.0102498	0.048262
BN373_05911	-0.631164	0.0059753	0.0332142
BN373_48301	-0.630985	0.100761	0.223567
BN373_01601	-0.630723	0.162173	0.307233
BN373_42481	-0.630065	0.0816244	0.193208
BN373_35591	-0.629397	0.0179751	0.0703905
BN373_49751	-0.629024	0.115327	0.244942
BN373_42921	-0.628931	0.066477	0.167295
BN373_28561	-0.627848	0.0224353	0.0814911
BN373_34841	-0.627792	0.0263215	0.0905909
BN373_15961	-0.626931	0.0144695	0.0607831
BN373_05341	-0.62687	0.00874545	0.0435327
BN373_p00211	-0.626454	0.215236	0.37111
BN373_18241	-0.626138	0.045424	0.130831
BN373_04081	-0.625839	0.306498	0.472781
BN373_40561	-0.625548	0.0597729	0.157713
BN373_01101	-0.624419	0.258742	0.422412
BN373_33261	-0.624367	0.00784825	0.0403342
BN373_34221	-0.623764	0.0222097	0.0807819
BN373_35881	-0.623471	0.0196253	0.0748663
BN373_42691	-0.623354	0.0172636	0.06846
BN373_47951	-0.622213	0.0376011	0.115632
BN373_31681	-0.621517	0.0203809	0.076647
BN373_15531	-0.621185	0.026451	0.0908541
BN373_28941	-0.621108	0.00656139	0.0355425
BN373_40411	-0.620566	0.0139944	0.0598764
BN373_33091	-0.620212	0.0770465	0.185841
BN373_03801	-0.619879	0.110751	0.238347
BN373_31191	-0.619371	0.0163216	0.0665054
BN373_08681	-0.61818	0.108113	0.234303
BN373_38181	-0.618008	0.195605	0.348669
BN373_34071	-0.617999	0.109451	0.236624
BN373_08631	-0.617996	0.13963	0.278945
BN373_17551	-0.617124	0.0418706	0.123678
BN373_15371	-0.616491	0.0589988	0.156072
BN373_00161	-0.61636	0.0600928	0.158171
BN373_48421	-0.616284	0.0891949	0.205276
BN373_28581	-0.616148	0.0673085	0.16869
BN373_27451	-0.61562	0.0797505	0.189674
BN373_44051	-0.615557	0.0164693	0.0668585
BN373_16451	-0.61441	0.0875921	0.202728
BN373_10771	-0.614405	0.321761	0.490206
BN373_05301	-0.614067	0.0516121	0.142382
BN373_36671	-0.614029	0.405026	0.57395
BN373_02191	-0.613788	0.0673425	0.16869
BN373_17461	-0.613006	0.00804426	0.0409456
BN373_08041	-0.612245	0.0240948	0.0855881
BN373_05021	-0.612222	0.0710434	0.176084
BN373_46911	-0.611891	0.191536	0.344454
BN373_02391	-0.611641	0.0294677	0.0970208
BN373_43701	-0.611632	0.146182	0.286965
BN373_32211	-0.611508	0.0386529	0.118047
BN373_46791	-0.610903	0.0419023	0.123678
BN373_42021	-0.609693	0.0339588	0.107607
BN373_00961	-0.609228	0.0247875	0.0870935
BN373_41201	-0.60905	0.324041	0.492595
BN373_30211	-0.608941	0.0621546	0.160757
BN373_35021	-0.608778	0.00988315	0.0471695
BN373_06741	-0.608553	0.053883	0.146913
BN373_42571	-0.608372	0.00687777	0.0366584
BN373_42371	-0.608154	0.0612263	0.159332
BN373_35641	-0.607953	0.0604884	0.158421
BN373_27471	-0.607911	0.0582095	0.15474
BN373_47801	-0.607875	0.213629	0.369298
BN373_28661	-0.60778	0.0750176	0.182529
BN373_29201	-0.60604	0.105197	0.229765
BN373_16351	-0.605162	0.122905	0.255923
BN373_07981	-0.604925	0.0847986	0.197901
BN373_45181	-0.60368	0.0566982	0.152246
BN373_02971	-0.603653	0.233983	0.392358
BN373_06171	-0.603577	0.0392511	0.11917
BN373_46701	-0.603064	0.148409	0.289517
BN373_32231	-0.601567	0.0095806	0.0463673
BN373_03591	-0.601515	0.122746	0.255692
BN373_40191	-0.600965	0.0663872	0.167295
BN373_07521	-0.600587	0.264252	0.428083
BN373_40631	-0.600354	0.111854	0.239771
BN373_38611	-0.599769	0.0790094	0.188614
BN373_03941	-0.598578	0.0795948	0.189416
BN373_40701	-0.59774	0.107292	0.232905
BN373_29701	-0.59774	0.021668	0.0795739
BN373_28981	-0.59734	0.0349204	0.109673
BN373_07251	-0.596407	0.130623	0.266256
BN373_34641	-0.596122	0.0134945	0.0585386
BN373_06701	-0.595911	0.0183072	0.0713003
BN373_23621	-0.595382	0.13827	0.27748
BN373_04911	-0.59512	0.0161624	0.0659653
BN373_48191	-0.594976	0.0481981	0.136164
BN373_38201	-0.593476	0.193723	0.346614
BN373_18571	-0.592597	0.085235	0.198742
BN373_18311	-0.592457	0.0133953	0.0583944
BN373_29001	-0.591845	0.0335249	0.106678
BN373_08551	-0.591656	0.0748309	0.182242
BN373_11651	-0.591209	0.0339894	0.10764
BN373_49341	-0.590282	0.0733183	0.180127
BN373_44141	-0.590193	0.0469838	0.134133
BN373_09441	-0.590097	0.0959852	0.216404
BN373_17181	-0.589677	0.030105	0.0985693
BN373_46021	-0.588978	0.0418666	0.123678
BN373_46101	-0.588758	0.0772193	0.185842
BN373_44681	-0.588595	0.0311639	0.101102
BN373_33071	-0.588451	0.142857	0.283473
BN373_31921	-0.588341	0.0640601	0.16374
BN373_44931	-0.588256	0.00965019	0.0465277
BN373_47141	-0.58786	0.111395	0.239077
BN373_08591	-0.587452	0.0719321	0.177624
BN373_18251	-0.587281	0.0146746	0.0613541
BN373_08661	-0.586081	0.0380198	0.116785
BN373_47261	-0.585795	0.227196	0.385356
BN373_08791	-0.58571	0.0561281	0.15125
BN373_13541	-0.585665	0.125155	0.258869
BN373_12471	-0.58558	0.0394197	0.119351
BN373_40081	-0.585398	0.0219377	0.0802508
BN373_40271	-0.584631	0.11901	0.249869
BN373_47871	-0.58443	0.0367871	0.113721
BN373_44281	-0.584196	0.0530659	0.145282
BN373_45331	-0.58388	0.0163322	0.0665054
BN373_03441	-0.583427	0.00956216	0.0463202
BN373_34631	-0.583194	0.0815776	0.193208
BN373_46751	-0.581265	0.212819	0.368497
BN373_42581	-0.58013	0.0292015	0.096503
BN373_17591	-0.579109	0.0247467	0.0870935
BN373_42561	-0.578834	0.0183551	0.0713003
BN373_18271	-0.578748	0.0450763	0.130153
BN373_25241	-0.578733	0.02268	0.0822112
BN373_18901	-0.577932	0.024867	0.0872233
BN373_40061	-0.577906	0.0413837	0.123063
BN373_23401	-0.577843	0.0580563	0.154654
BN373_36691	-0.576923	0.0167148	0.067443
BN373_09991	-0.576771	0.366334	0.535838
BN373_43361	-0.57573	0.074204	0.181547
BN373_32551	-0.575152	0.11956	0.25075
BN373_23351	-0.574922	0.130836	0.266487
BN373_35871	-0.574218	0.00845148	0.0424491
BN373_49741	-0.573755	0.0750989	0.182643
BN373_12331	-0.573249	0.0210395	0.0781845
BN373_04851	-0.572694	0.0614873	0.159855
BN373_35111	-0.572446	0.0258655	0.0895436
BN373_12761	-0.572221	0.136465	0.274354
BN373_14011	-0.571631	0.143735	0.284791
BN373_40901	-0.57076	0.0475275	0.134915
BN373_misc_RNA00651	-0.570119	0.233112	0.391418
BN373_11831	-0.570076	0.0611307	0.159161
BN373_43931	-0.569729	0.0102718	0.048262
BN373_42431	-0.568995	0.0765415	0.185233
BN373_31211	-0.568637	0.0315426	0.101957
BN373_27181	-0.568543	0.0183515	0.0713003
BN373_03041	-0.567997	0.478006	0.638864
BN373_07261	-0.566858	0.123677	0.256864
BN373_31021	-0.566038	0.0425583	0.125144
BN373_35891	-0.565274	0.00775227	0.0399569
BN373_35581	-0.564872	0.0564189	0.151842
BN373_16971	-0.563873	0.044941	0.130047
BN373_01371	-0.563729	0.0505389	0.140452
BN373_02001	-0.563337	0.150725	0.29168
BN373_01381	-0.563263	0.0800337	0.190205
BN373_17271	-0.562909	0.0306974	0.100016
BN373_44641	-0.562468	0.0558142	0.15071
BN373_49161	-0.562015	0.0485766	0.136797
BN373_33211	-0.561753	0.0142176	0.0602489
BN373_43351	-0.561258	0.0312752	0.101339
BN373_48151	-0.561219	0.172205	0.320809
BN373_07271	-0.560407	0.0581927	0.15474
BN373_46891	-0.559468	0.0936618	0.213127
BN373_27411	-0.558626	0.0578614	0.154355
BN373_12541	-0.55861	0.0217737	0.0798519
BN373_25801	-0.55839	0.040889	0.122001
BN373_17291	-0.558229	0.0273099	0.0923406
BN373_24761	-0.557585	0.37471	0.543305
BN373_09401	-0.557506	0.0113004	0.0516342
BN373_36101	-0.556937	0.102259	0.225436
BN373_17141	-0.556823	0.0109219	0.0504247
BN373_24981	-0.556746	0.305273	0.471028
BN373_23381	-0.5556	0.181917	0.334384
BN373_16821	-0.555539	0.0833281	0.195672
BN373_39841	-0.555488	0.0772466	0.185842
BN373_18581	-0.553664	0.0708211	0.175779
BN373_27291	-0.55343	0.0663891	0.167295
BN373_44971	-0.553277	0.0443752	0.128787
BN373_misc_RNA00701	-0.552749	0.147277	0.288583
BN373_01771	-0.552625	0.0122816	0.05472
BN373_07681	-0.552442	0.0520386	0.143207
BN373_03951	-0.552017	0.0765472	0.185233
BN373_15061	-0.550941	0.162368	0.307493
BN373_08101	-0.550665	0.118285	0.249135
BN373_18881	-0.550633	0.148491	0.289571
BN373_35461	-0.550307	0.0542519	0.147692
BN373_27111	-0.548924	0.077196	0.185842
BN373_37861	-0.548647	0.221833	0.379286
BN373_16961	-0.548483	0.0734061	0.180175
BN373_32311	-0.548361	0.00953304	0.0462213
BN373_46641	-0.547586	0.0923035	0.211241
BN373_28241	-0.547585	0.0361988	0.112426
BN373_00891	-0.547569	0.303898	0.470136
BN373_06141	-0.547515	0.0183152	0.0713003
BN373_13991	-0.5459	0.139727	0.279035
BN373_20271	-0.545358	0.417326	0.585778
BN373_09601	-0.544	0.0400643	0.120499
BN373_20831	-0.543909	0.0161124	0.065812
BN373_misc_RNA00418	-0.543641	0.556437	0.702687
BN373_31781	-0.54359	0.020395	0.076647
BN373_43451	-0.541685	0.0845395	0.197665
BN373_04691	-0.54116	0.0495786	0.138663
BN373_40521	-0.54115	0.0637207	0.163186
BN373_42381	-0.539878	0.0387202	0.118185
BN373_15581	-0.539574	0.0473692	0.134754
BN373_24311	-0.539331	0.18647	0.338744
BN373_06371	-0.538685	0.029671	0.0975692
BN373_40531	-0.538477	0.023133	0.0832849
BN373_37771	-0.538355	0.039787	0.119927
BN373_42641	-0.538147	0.0183395	0.0713003
BN373_42011	-0.537812	0.148621	0.289718
BN373_33151	-0.537704	0.0472523	0.134565
BN373_misc_RNA00091	-0.537034	0.145798	0.286494
BN373_08171	-0.536954	0.0768034	0.1856
BN373_13241	-0.536909	0.014781	0.0617016
BN373_38731	-0.534742	0.069919	0.173946
BN373_26661	-0.534565	0.281685	0.446695
BN373_33371	-0.533188	0.0204129	0.0766601
BN373_45031	-0.533177	0.0558475	0.150723
BN373_31001	-0.532087	0.116249	0.246318
BN373_34351	-0.532025	0.0315157	0.101932
BN373_11661	-0.531842	0.0610493	0.159105
BN373_49971	-0.531233	0.417342	0.585778
BN373_42771	-0.530977	0.065018	0.165238
BN373_34011	-0.530508	0.0590335	0.156072
BN373_37681	-0.530484	0.0128059	0.056411
BN373_17581	-0.530317	0.0374041	0.115293
BN373_29601	-0.530267	0.159977	0.30394
BN373_04631	-0.53009	0.0840688	0.196803
BN373_38741	-0.530002	0.0504704	0.140345
BN373_06191	-0.529317	0.166683	0.31315
BN373_30781	-0.52885	0.164042	0.30989
BN373_32021	-0.528767	0.0746348	0.182242
BN373_29561	-0.528255	0.017276	0.06846
BN373_09391	-0.526701	0.0430566	0.126102
BN373_03821	-0.526328	0.225531	0.383721
BN373_05531	-0.52601	0.0778244	0.186868
BN373_28251	-0.52588	0.0413127	0.12292
BN373_19961	-0.524468	0.125197	0.258869
BN373_27621	-0.524241	0.0610278	0.159105
BN373_09981	-0.52417	0.282883	0.447925
BN373_03681	-0.524094	0.0891466	0.205253
BN373_35911	-0.523917	0.0519618	0.143141
BN373_41581	-0.52287	0.0580609	0.154654
BN373_02281	-0.522751	0.208118	0.363199
BN373_30541	-0.522475	0.105761	0.230806
BN373_23371	-0.52132	0.0463314	0.132941
BN373_04651	-0.520942	0.0129152	0.0566734
BN373_42001	-0.52066	0.175945	0.325888
BN373_35031	-0.520559	0.0267313	0.0912333
BN373_47571	-0.520053	0.0302886	0.0990482
BN373_03001	-0.519904	0.271277	0.435519
BN373_35161	-0.519151	0.0713893	0.176615
BN373_46581	-0.518742	0.230792	0.388726
BN373_10661	-0.518682	0.21374	0.369371
BN373_16911	-0.518638	0.176268	0.326259
BN373_25711	-0.518479	0.0714235	0.176615
BN373_43941	-0.518254	0.071219	0.176437
BN373_12481	-0.518103	0.142139	0.282683
BN373_05621	-0.517669	0.0635056	0.162852
BN373_00231	-0.517527	0.131403	0.267093
BN373_08051	-0.517079	0.120536	0.252374
BN373_28051	-0.51703	0.0516315	0.142382
BN373_19581	-0.516279	0.293961	0.460665
BN373_13581	-0.516185	0.235532	0.393961
BN373_37381	-0.516068	0.0198457	0.0755445
BN373_misc_RNA00801	-0.515724	0.0622878	0.160916
BN373_14141	-0.514947	0.131725	0.267579
BN373_04531	-0.514686	0.0365057	0.113114
BN373_42231	-0.513858	0.304508	0.470366
BN373_34001	-0.513465	0.040996	0.122252
BN373_05261	-0.512824	0.261022	0.42509
BN373_46941	-0.512375	0.248094	0.409304
BN373_41061	-0.512246	0.060128	0.158178
BN373_07071	-0.511934	0.166029	0.312532
BN373_09711	-0.510719	0.0160432	0.0655796
BN373_05131	-0.510671	0.361476	0.530826
BN373_44371	-0.509716	0.103531	0.227341
BN373_misc_RNA00161	-0.509615	0.104316	0.228216
BN373_49681	-0.507881	0.0232526	0.083429
BN373_42051	-0.507205	0.125453	0.259199
BN373_00911	-0.507125	0.0607106	0.158631
BN373_32651	-0.506267	0.0283767	0.0948987
BN373_37441	-0.506063	0.118594	0.249489
BN373_17011	-0.506054	0.0530008	0.145178
BN373_43171	-0.506038	0.0507148	0.14068
BN373_30801	-0.505823	0.0951167	0.214811
BN373_44711	-0.505633	0.244861	0.405356
BN373_15611	-0.505222	0.0392276	0.11917
BN373_11421	-0.50463	0.264541	0.428197
BN373_29581	-0.504282	0.0588107	0.155715
BN373_46161	-0.504193	0.0268649	0.0915129
BN373_05231	-0.501609	0.32069	0.489416
BN373_30851	-0.500992	0.0290607	0.0963492
BN373_02531	-0.500986	0.0426115	0.125173
BN373_16651	-0.500332	0.281369	0.446328
BN373_11121	-0.500258	0.0498464	0.138918
BN373_43741	-0.500082	0.0863452	0.200625
BN373_38641	-0.499899	0.357912	0.527146
BN373_01361	-0.497519	0.0602633	0.158377
BN373_29611	-0.497396	0.0487615	0.137172
BN373_23791	-0.496807	0.148336	0.289482
BN373_28301	-0.49636	0.0615484	0.15993
BN373_13311	-0.495646	0.0476121	0.134925
BN373_49781	-0.495101	0.0595897	0.157385
BN373_09181	-0.495101	0.327162	0.494887
BN373_08881	-0.494864	0.0183986	0.0714173
BN373_01011	-0.494435	0.19353	0.346386
BN373_42651	-0.494283	0.0233181	0.083499
BN373_35391	-0.493839	0.0487541	0.137172
BN373_31721	-0.493545	0.0498786	0.138918
BN373_13351	-0.493495	0.169191	0.316578
BN373_15541	-0.492906	0.0474971	0.134915
BN373_34651	-0.492345	0.0655133	0.166048
BN373_13331	-0.492216	0.223598	0.381322
BN373_20811	-0.492123	0.0181819	0.0709907
BN373_06591	-0.491296	0.135427	0.272909
BN373_48971	-0.491023	0.132624	0.268378
BN373_28591	-0.490852	0.0664898	0.167295
BN373_45191	-0.490641	0.082556	0.194374
BN373_40181	-0.490056	0.0673617	0.16869
BN373_12441	-0.48954	0.0267147	0.0912333
BN373_09131	-0.489	0.0604382	0.158421
BN373_05031	-0.488857	0.0943221	0.213652
BN373_04931	-0.488255	0.0882544	0.203817
BN373_49791	-0.487883	0.126636	0.260831
BN373_38291	-0.487805	0.254677	0.417186
BN373_15731	-0.487607	0.0418284	0.123678
BN373_05381	-0.487581	0.0307814	0.100105
BN373_46401	-0.487066	0.0234023	0.0836314
BN373_33271	-0.486535	0.0300063	0.0983674
BN373_13271	-0.486219	0.129117	0.264199
BN373_40871	-0.486149	0.0363022	0.112681
BN373_misc_RNA00151	-0.486106	0.0873577	0.202274
BN373_12421	-0.486106	0.0435124	0.127186
BN373_p00281	-0.486023	0.211708	0.367893
BN373_40861	-0.485728	0.144666	0.285676
BN373_42611	-0.485438	0.0471391	0.134387
BN373_03161	-0.485312	0.170793	0.31913
BN373_18661	-0.485088	0.06923	0.172555
BN373_01511	-0.484688	0.384379	0.55235
BN373_37741	-0.484577	0.167284	0.314081
BN373_45991	-0.48446	0.13594	0.273528
BN373_08951	-0.484382	0.199472	0.353441
BN373_41801	-0.484034	0.141059	0.280956
BN373_34831	-0.483708	0.0804478	0.190933
BN373_15641	-0.483399	0.0627425	0.161459
BN373_02771	-0.481657	0.162946	0.308039
BN373_38791	-0.481556	0.328345	0.496254
BN373_46041	-0.481136	0.0292587	0.0965637
BN373_39411	-0.479996	0.290864	0.457294
BN373_37651	-0.479942	0.0823777	0.194162
BN373_44431	-0.47968	0.566843	0.71042
BN373_29651	-0.478926	0.0464106	0.133095
BN373_49111	-0.478266	0.0396484	0.119711
BN373_48091	-0.477124	0.171769	0.320161
BN373_07561	-0.476364	0.192633	0.345343
BN373_09111	-0.475895	0.100442	0.223298
BN373_44121	-0.474172	0.0794204	0.189171
BN373_46491	-0.473557	0.0611005	0.159161
BN373_34741	-0.473301	0.203511	0.357698
BN373_40171	-0.472523	0.0230761	0.0831931
BN373_08191	-0.471654	0.037725	0.115946
BN373_06471	-0.470304	0.6391	0.767516
BN373_14211	-0.468795	0.106216	0.231325
BN373_39891	-0.468657	0.048391	0.136419
BN373_35141	-0.468023	0.106552	0.231866
BN373_49551	-0.46792	0.195291	0.348481
BN373_49361	-0.467758	0.0539427	0.147001
BN373_15151	-0.467747	0.117674	0.248439
BN373_37951	-0.467695	0.301182	0.467976
BN373_42601	-0.467126	0.06043	0.158421
BN373_18301	-0.467112	0.0715237	0.17678
BN373_46601	-0.466919	0.117626	0.248436
BN373_48271	-0.466847	0.432311	0.598879
BN373_40091	-0.466556	0.0193108	0.0739853
BN373_32031	-0.46572	0.272807	0.437315
BN373_46931	-0.465332	0.241563	0.401271
BN373_40341	-0.464031	0.0693891	0.172871
BN373_43041	-0.46388	0.126534	0.260722
BN373_46131	-0.463835	0.0774857	0.186316
BN373_34051	-0.463625	0.0672037	0.168656
BN373_43481	-0.463467	0.0793198	0.189016
BN373_38541	-0.462991	0.0402469	0.120627
BN373_02141	-0.462501	0.46364	0.625942
BN373_32291	-0.462362	0.0536555	0.146594
BN373_48981	-0.461544	0.223893	0.38158
BN373_09041	-0.46137	0.0886445	0.204541
BN373_11151	-0.461183	0.206968	0.361534
BN373_02951	-0.461102	0.243243	0.403557
BN373_07231	-0.459916	0.183158	0.335274
BN373_27321	-0.459702	0.100464	0.223298
BN373_39781	-0.458762	0.566507	0.71042
BN373_33041	-0.45817	0.0511208	0.14134
BN373_02171	-0.457845	0.0728259	0.179248
BN373_35051	-0.457301	0.116252	0.246318
BN373_20051	-0.457204	0.0625154	0.161031
BN373_48081	-0.457079	0.202144	0.356829
BN373_04211	-0.45672	0.320819	0.489473
BN373_29631	-0.456565	0.0675854	0.169011
BN373_09451	-0.45646	0.0788259	0.188346
BN373_38991	-0.456196	0.236016	0.394523
BN373_32631	-0.455953	0.276555	0.441458
BN373_33251	-0.454784	0.0667552	0.167883
BN373_06921	-0.453277	0.0635595	0.162852
BN373_37671	-0.452485	0.0489851	0.137437
BN373_14241	-0.45165	0.233127	0.391418
BN373_49991	-0.451631	0.172237	0.320809
BN373_38751	-0.451254	0.133212	0.269261
BN373_47381	-0.45112	0.174594	0.323951
BN373_38211	-0.450696	0.374527	0.543187
BN373_05991	-0.449912	0.345741	0.514785
BN373_31161	-0.449824	0.118235	0.249128
BN373_01061	-0.449775	0.197424	0.350873
BN373_23941	-0.44916	0.187187	0.339608
BN373_15521	-0.448686	0.0512933	0.14167
BN373_22801	-0.448294	0.584474	0.726284
BN373_12401	-0.447919	0.222592	0.380216
BN373_37041	-0.447752	0.409656	0.578337
BN373_34201	-0.44752	0.373641	0.542642
BN373_05321	-0.447427	0.180814	0.332588
BN373_10241	-0.447334	0.43198	0.598733
BN373_48901	-0.446887	0.0701287	0.174387
BN373_40931	-0.446416	0.0829016	0.195015
BN373_12701	-0.445712	0.0640492	0.16374
BN373_08421	-0.445611	0.580539	0.723156
BN373_47501	-0.445078	0.409755	0.578337
BN373_40881	-0.445015	0.120453	0.252301
BN373_13561	-0.445008	0.119571	0.25075
BN373_44201	-0.444943	0.155949	0.299067
BN373_47251	-0.444698	0.202514	0.357018
BN373_26921	-0.444483	0.437127	0.603506
BN373_46661	-0.444261	0.188855	0.341585
BN373_38831	-0.444092	0.382581	0.550809
BN373_37711	-0.443444	0.102175	0.225386
BN373_46781	-0.442578	0.191429	0.344454
BN373_45511	-0.442574	0.0717292	0.177206
BN373_07481	-0.442563	0.171524	0.32003
BN373_09801	-0.44251	0.280608	0.445918
BN373_34561	-0.441864	0.219217	0.375781
BN373_12591	-0.44012	0.159017	0.30309
BN373_01791	-0.438867	0.513359	0.669235
BN373_21201	-0.437324	0.132236	0.2679
BN373_27391	-0.436611	0.0788209	0.188346
BN373_05331	-0.436148	0.0603946	0.158421
BN373_03451	-0.436046	0.10491	0.22942
BN373_37921	-0.435972	0.484276	0.644649
BN373_30131	-0.435822	0.33607	0.505199
BN373_02911	-0.435265	0.23695	0.39509
BN373_05051	-0.435235	0.118138	0.249023
BN373_09661	-0.434817	0.20451	0.358668
BN373_33111	-0.434664	0.139471	0.278838
BN373_45741	-0.434102	0.192225	0.344979
BN373_45021	-0.433409	0.0481044	0.136044
BN373_17411	-0.432527	0.126494	0.260722
BN373_p00681	-0.43179	0.391648	0.560673
BN373_47041	-0.431699	0.241009	0.400475
BN373_40691	-0.430456	0.16777	0.314583
BN373_40941	-0.430119	0.104208	0.228167
BN373_44421	-0.429946	0.15255	0.294461
BN373_47411	-0.428335	0.338294	0.50768
BN373_33081	-0.427997	0.168109	0.314996
BN373_17021	-0.427644	0.16098	0.305691
BN373_49291	-0.427195	0.341918	0.511098
BN373_01821	-0.427155	0.0792318	0.188976
BN373_18951	-0.427041	0.112332	0.240601
BN373_p02241	-0.42693	0.538043	0.688292
BN373_36151	-0.426549	0.332444	0.500882
BN373_13531	-0.426545	0.0753989	0.183121
BN373_49101	-0.426307	0.228953	0.386639
BN373_27266	-0.42587	0.588668	0.729349
BN373_24261	-0.425656	0.212221	0.368192
BN373_04701	-0.425584	0.030689	0.100016
BN373_49561	-0.42498	0.0566305	0.152149
BN373_00491	-0.42448	0.129437	0.264549
BN373_47161	-0.423861	0.14494	0.2859
BN373_38771	-0.42378	0.238537	0.397238
BN373_29881	-0.422714	0.301734	0.468288
BN373_43781	-0.422588	0.199503	0.353441
BN373_14991	-0.422471	0.427972	0.595351
BN373_28881	-0.422314	0.126945	0.261266
BN373_38091	-0.421823	0.106894	0.232288
BN373_47881	-0.421808	0.0606186	0.158605
BN373_43921	-0.42103	0.0383384	0.117271
BN373_01811	-0.42063	0.0653171	0.165757
BN373_11941	-0.420513	0.263662	0.427817
BN373_12071	-0.420217	0.253367	0.415938
BN373_48511	-0.420204	0.198605	0.352618
BN373_30991	-0.419514	0.11787	0.248588
BN373_10751	-0.418332	0.158566	0.302557
BN373_28321	-0.417707	0.277106	0.441674
BN373_34241	-0.417454	0.2959	0.462883
BN373_09521	-0.416669	0.101428	0.224581
BN373_08651	-0.416293	0.199447	0.353441
BN373_43191	-0.4154	0.0604112	0.158421
BN373_28601	-0.415296	0.204116	0.358333
BN373_18801	-0.414161	0.0763304	0.184961
BN373_42621	-0.41413	0.0417805	0.123678
BN373_06661	-0.413588	0.0726141	0.178931
BN373_23831	-0.413522	0.293962	0.460665
BN373_49381	-0.412881	0.114252	0.243535
BN373_38121	-0.412779	0.148785	0.289846
BN373_04771	-0.412723	0.134094	0.270633
BN373_07151	-0.412649	0.164443	0.310426
BN373_49201	-0.412584	0.224512	0.382268
BN373_03931	-0.41185	0.191543	0.344454
BN373_misc_RNA00431	-0.41074	0.404822	0.57395
BN373_49151	-0.41028	0.150799	0.291717
BN373_07131	-0.40994	0.153358	0.295381
BN373_48211	-0.409678	0.150083	0.291299
BN373_18961	-0.408966	0.0548988	0.148919
BN373_32771	-0.408507	0.34655	0.515177
BN373_p01291	-0.408139	0.219474	0.376099
BN373_35851	-0.40787	0.178234	0.328753
BN373_38371	-0.407543	0.468878	0.631268
BN373_31481	-0.407082	0.0675672	0.169011
BN373_05061	-0.406853	0.209958	0.365689
BN373_04491	-0.406463	0.341106	0.510388
BN373_12151	-0.406184	0.264263	0.428083
BN373_46461	-0.405918	0.362895	0.532272
BN373_06391	-0.404362	0.280939	0.445985
BN373_27401	-0.404281	0.192804	0.345343
BN373_19141	-0.404137	0.141002	0.280947
BN373_09341	-0.403973	0.0402713	0.120632
BN373_44131	-0.403868	0.213387	0.36912
BN373_10666	-0.402337	0.351671	0.520406
BN373_48351	-0.40223	0.0975945	0.218641
BN373_17131	-0.402151	0.116796	0.247113
BN373_35081	-0.401452	0.212163	0.368192
BN373_39361	-0.401074	0.157183	0.300781
BN373_32811	-0.400856	0.343325	0.512192
BN373_24771	-0.399615	0.462964	0.625208
BN373_46391	-0.399034	0.163838	0.309615
BN373_42211	-0.398441	0.13199	0.267799
BN373_27161	-0.397058	0.154316	0.296685
BN373_12951	-0.396342	0.152683	0.294611
BN373_11821	-0.396205	0.448448	0.614446
BN373_23411	-0.395647	0.185706	0.337835
BN373_21061	-0.395391	0.113639	0.2424
BN373_27671	-0.39477	0.453344	0.617726
BN373_49331	-0.39473	0.0954058	0.215372
BN373_48071	-0.394485	0.0448838	0.12998
BN373_49051	-0.393132	0.127017	0.261311
BN373_14431	-0.392769	0.162584	0.307682
BN373_21761	-0.392745	0.323705	0.49232
BN373_04501	-0.392352	0.359553	0.528977
BN373_25091	-0.392077	0.185558	0.337835
BN373_47291	-0.391343	0.177518	0.327844
BN373_45521	-0.391218	0.0969303	0.217612
BN373_17281	-0.390954	0.214959	0.370994
BN373_46321	-0.38935	0.134703	0.271553
BN373_19861	-0.388465	0.185671	0.337835
BN373_03671	-0.388422	0.112909	0.241649
BN373_49671	-0.388245	0.308874	0.47548
BN373_49621	-0.388068	0.0597439	0.157713
BN373_04251	-0.387791	0.228567	0.386523
BN373_10721	-0.387741	0.458162	0.621884
BN373_30711	-0.387639	0.117782	0.248567
BN373_30081	-0.387082	0.235251	0.393754
BN373_31621	-0.386876	0.0625109	0.161031
BN373_08891	-0.386133	0.0609969	0.159105
BN373_40981	-0.385776	0.0768698	0.185676
BN373_13871	-0.385564	0.303134	0.469363
BN373_39481	-0.385308	0.21442	0.370304
BN373_25731	-0.384631	0.613468	0.748042
BN373_47461	-0.384058	0.0709475	0.17597
BN373_07081	-0.383984	0.195474	0.348574
BN373_49351	-0.383951	0.23651	0.394776
BN373_09511	-0.383076	0.127781	0.261971
BN373_33031	-0.383058	0.0996166	0.222046
BN373_27971	-0.38234	0.525977	0.679067
BN373_47891	-0.381635	0.148795	0.289846
BN373_20031	-0.38157	0.1543	0.296685
BN373_28551	-0.381552	0.35278	0.521466
BN373_25431	-0.381524	0.194989	0.348191
BN373_01861	-0.380675	0.189368	0.342163
BN373_08261	-0.380499	0.200994	0.355436
BN373_23881	-0.380019	0.226245	0.38448
BN373_03141	-0.379669	0.195821	0.348725
BN373_30821	-0.378704	0.124837	0.258731
BN373_12461	-0.377783	0.16176	0.306668
BN373_01851	-0.377725	0.488687	0.648014
BN373_06451	-0.377475	0.554549	0.701143
BN373_15391	-0.377197	0.0747887	0.182242
BN373_06621	-0.377115	0.189826	0.342874
BN373_48961	-0.376802	0.32407	0.492595
BN373_34981	-0.376504	0.131423	0.267093
BN373_12391	-0.375922	0.251504	0.413647
BN373_18991	-0.37586	0.274338	0.438616
BN373_35501	-0.375846	0.207028	0.361534
BN373_02961	-0.375307	0.448846	0.614446
BN373_39931	-0.375075	0.202397	0.357018
BN373_40801	-0.374844	0.197381	0.350873
BN373_06031	-0.374786	0.235618	0.393982
BN373_49121	-0.374368	0.0667957	0.167906
BN373_39061	-0.374174	0.26439	0.428083
BN373_10621	-0.372494	0.102595	0.225751
BN373_42671	-0.372135	0.183877	0.336012
BN373_misc_RNA00221	-0.372067	0.338689	0.507842
BN373_14411	-0.372005	0.250011	0.412084
BN373_15401	-0.371572	0.113282	0.242149
BN373_34231	-0.371545	0.0868969	0.201646
BN373_08531	-0.371484	0.42323	0.590766
BN373_19021	-0.371228	0.0540143	0.147121
BN373_40571	-0.369767	0.166424	0.312942
BN373_07211	-0.369301	0.0962813	0.216908
BN373_misc_RNA00861	-0.369113	0.291303	0.457713
BN373_47421	-0.368637	0.331699	0.500042
BN373_44071	-0.368407	0.109237	0.236258
BN373_00171	-0.368311	0.282037	0.44712
BN373_11261	-0.36723	0.307267	0.473598
BN373_46411	-0.367124	0.111605	0.23943
BN373_48751	-0.367033	0.584333	0.726284
BN373_00881	-0.366187	0.155288	0.297912
BN373_00761	-0.365984	0.101893	0.225145
BN373_09091	-0.365933	0.335563	0.504621
BN373_11761	-0.365808	0.221074	0.378475
BN373_12321	-0.365746	0.127762	0.261971
BN373_32831	-0.364917	0.433606	0.599517
BN373_13951	-0.364851	0.210878	0.36657
BN373_22671	-0.364661	0.314139	0.481631
BN373_20941	-0.364289	0.149302	0.2903
BN373_32781	-0.363629	0.194654	0.348046
BN373_38131	-0.363436	0.256538	0.419589
BN373_42811	-0.362601	0.0785422	0.187921
BN373_30591	-0.362321	0.217741	0.373733
BN373_37701	-0.362288	0.201065	0.355442
BN373_12091	-0.361905	0.284989	0.450455
BN373_05041	-0.361652	0.279714	0.44503
BN373_05081	-0.361025	0.239687	0.398529
BN373_11501	-0.360773	0.474252	0.636247
BN373_09221	-0.360557	0.184599	0.336704
BN373_32251	-0.360551	0.27438	0.438616
BN373_38231	-0.358601	0.273315	0.437997
BN373_05521	-0.358413	0.165273	0.31166
BN373_p01011	-0.358353	0.429513	0.596347
BN373_30451	-0.358232	0.299382	0.465998
BN373_19151	-0.358033	0.180103	0.331624
BN373_38681	-0.358026	0.223352	0.381269
BN373_47301	-0.357938	0.177066	0.327378
BN373_03651	-0.357406	0.375284	0.54384
BN373_05881	-0.357359	0.0533154	0.145827
BN373_38941	-0.356453	0.157674	0.301395
BN373_36851	-0.355454	0.274712	0.438779
BN373_37871	-0.355272	0.441398	0.607761
BN373_12671	-0.355236	0.212227	0.368192
BN373_48631	-0.354906	0.142722	0.283451
BN373_40221	-0.354691	0.133372	0.26947
BN373_29071	-0.354568	0.188592	0.341457
BN373_p01281	-0.354379	0.444632	0.610851
BN373_27171	-0.354163	0.236688	0.394776
BN373_24351	-0.354072	0.535413	0.686131
BN373_28841	-0.353961	0.479548	0.640442
BN373_12491	-0.353843	0.247531	0.408838
BN373_02811	-0.353764	0.1841	0.336187
BN373_45371	-0.353729	0.19581	0.348725
BN373_35951	-0.353389	0.26851	0.432513
BN373_45661	-0.353275	0.115035	0.244715
BN373_02321	-0.353265	0.360926	0.530556
BN373_09171	-0.352902	0.430307	0.596882
BN373_46881	-0.351293	0.25915	0.42295
BN373_46501	-0.351128	0.145146	0.286093
BN373_02091	-0.349514	0.147749	0.288653
BN373_41621	-0.34921	0.650287	0.774809
BN373_12521	-0.348787	0.150879	0.291765
BN373_17561	-0.348087	0.212767	0.368497
BN373_15901	-0.347765	0.219973	0.376712
BN373_21981	-0.347671	0.474974	0.636584
BN373_12721	-0.347611	0.175121	0.324814
BN373_42931	-0.3474	0.145322	0.286121
BN373_29041	-0.346908	0.149857	0.291059
BN373_26221	-0.346759	0.455954	0.619677
BN373_37051	-0.345592	0.370033	0.539615
BN373_15971	-0.34559	0.516103	0.671377
BN373_14421	-0.344537	0.135941	0.273528
BN373_31611	-0.344489	0.270835	0.435072
BN373_24501	-0.34382	0.306907	0.473274
BN373_15681	-0.343815	0.0925382	0.211414
BN373_07331	-0.343804	0.118492	0.249374
BN373_06441	-0.341672	0.534318	0.686131
BN373_16401	-0.341231	0.15049	0.291673
BN373_04921	-0.340604	0.104299	0.228216
BN373_06281	-0.340392	0.199508	0.353441
BN373_38281	-0.339582	0.421383	0.589271
BN373_39901	-0.339211	0.0903754	0.207723
BN373_24971	-0.338951	0.427441	0.594924
BN373_12781	-0.3384	0.373149	0.542507
BN373_29281	-0.338279	0.132942	0.268901
BN373_05961	-0.337665	0.315241	0.483042
BN373_28811	-0.337645	0.208021	0.363149
BN373_41251	-0.337516	0.348229	0.516575
BN373_40741	-0.337078	0.218075	0.374101
BN373_41871	-0.337053	0.118908	0.249754
BN373_03961	-0.336819	0.210445	0.366177
BN373_26441	-0.336713	0.400441	0.569582
BN373_50011	-0.336429	0.48084	0.641683
BN373_06891	-0.336358	0.118841	0.249754
BN373_14251	-0.336154	0.298917	0.46541
BN373_46011	-0.335961	0.187175	0.339608
BN373_p00391	-0.335418	0.37064	0.540055
BN373_38501	-0.334754	0.669926	0.790055
BN373_38801	-0.334589	0.312857	0.480081
BN373_04611	-0.333856	0.282809	0.447925
BN373_10111	-0.332996	0.515029	0.670471
BN373_43801	-0.332627	0.36661	0.535946
BN373_47561	-0.332543	0.179376	0.330399
BN373_02791	-0.332503	0.353588	0.521936
BN373_35331	-0.332085	0.527422	0.680331
BN373_38701	-0.331855	0.304838	0.470494
BN373_25151	-0.331853	0.251218	0.41356
BN373_37101	-0.331525	0.318037	0.486485
BN373_19071	-0.330612	0.272418	0.436822
BN373_27981	-0.330436	0.146361	0.287209
BN373_35371	-0.330251	0.0793054	0.189016
BN373_18121	-0.32996	0.273986	0.438553
BN373_43711	-0.329844	0.19195	0.344659
BN373_36201	-0.329269	0.229259	0.387002
BN373_12791	-0.329138	0.543961	0.69387
BN373_47011	-0.329007	0.354601	0.522995
BN373_42821	-0.328879	0.167325	0.314081
BN373_32421	-0.328585	0.178691	0.329366
BN373_42361	-0.326418	0.215538	0.371299
BN373_14111	-0.325545	0.158818	0.302901
BN373_08841	-0.325159	0.199534	0.353441
BN373_22901	-0.325148	0.619625	0.751412
BN373_11671	-0.32422	0.482618	0.643088
BN373_45171	-0.323646	0.307774	0.474199
BN373_00991	-0.323137	0.33215	0.50058
BN373_06101	-0.32241	0.109007	0.235952
BN373_41281	-0.322352	0.38983	0.558816
BN373_16541	-0.320605	0.263433	0.427706
BN373_06431	-0.320224	0.514226	0.669755
BN373_09821	-0.320204	0.469565	0.631873
BN373_04591	-0.320075	0.41218	0.580526
BN373_49071	-0.319987	0.308488	0.475023
BN373_09281	-0.319326	0.304565	0.470366
BN373_43641	-0.318787	0.249771	0.411816
BN373_25971	-0.318483	0.236431	0.394776
BN373_18261	-0.318119	0.134366	0.271079
BN373_35071	-0.316478	0.166181	0.312704
BN373_16051	-0.316274	0.262297	0.426513
BN373_12981	-0.314543	0.191982	0.344659
BN373_46271	-0.314529	0.512836	0.669092
BN373_17061	-0.314064	0.313107	0.480326
BN373_46451	-0.313985	0.409023	0.577917
BN373_36111	-0.313791	0.452216	0.617605
BN373_31601	-0.313389	0.19639	0.349502
BN373_31381	-0.313009	0.327684	0.495537
BN373_12731	-0.312499	0.153102	0.295205
BN373_p02131	-0.31217	0.262955	0.427322
BN373_38321	-0.311623	0.428525	0.595652
BN373_18131	-0.311513	0.434895	0.600892
BN373_27861	-0.311443	0.149086	0.290173
BN373_48291	-0.311219	0.597928	0.737477
BN373_48851	-0.311133	0.298527	0.465076
BN373_misc_RNA00251	-0.310869	0.565034	0.709832
BN373_37431	-0.309925	0.568135	0.711176
BN373_29221	-0.309562	0.225904	0.384146
BN373_04261	-0.309308	0.230707	0.388705
BN373_00621	-0.308466	0.271042	0.435272
BN373_01391	-0.307781	0.22884	0.386639
BN373_24961	-0.306552	0.174082	0.323453
BN373_00151	-0.306381	0.42532	0.592748
BN373_40921	-0.306303	0.323668	0.49232
BN373_15071	-0.306253	0.280242	0.445603
BN373_49191	-0.305413	0.259507	0.423272
BN373_05201	-0.304876	0.522377	0.676063
BN373_19341	-0.304277	0.320983	0.489582
BN373_29141	-0.304112	0.205286	0.359555
BN373_40071	-0.30341	0.365144	0.534972
BN373_14151	-0.303199	0.291017	0.457398
BN373_p02181	-0.302778	0.504627	0.661141
BN373_23511	-0.302558	0.28659	0.452448
BN373_05711	-0.302408	0.282631	0.447794
BN373_49431	-0.302002	0.196768	0.350059
BN373_12511	-0.30176	0.266542	0.430388
BN373_32791	-0.301473	0.404837	0.57395
BN373_07281	-0.300251	0.336785	0.505987
BN373_24401	-0.300019	0.351417	0.520175
BN373_26181	-0.299787	0.232282	0.39084
BN373_p00721	-0.299584	0.375247	0.54384
BN373_10441	-0.299571	0.405027	0.57395
BN373_46691	-0.299526	0.450089	0.615801
BN373_23491	-0.298497	0.552174	0.699631
BN373_48611	-0.29833	0.176525	0.32662
BN373_41101	-0.297763	0.287398	0.453454
BN373_21111	-0.297225	0.353589	0.521936
BN373_00101	-0.296868	0.508671	0.664964
BN373_34851	-0.296382	0.200311	0.354345
BN373_04661	-0.295437	0.15058	0.291673
BN373_44111	-0.294707	0.267363	0.431058
BN373_22281	-0.293918	0.312364	0.479464
BN373_01141	-0.293282	0.489056	0.648014
BN373_38581	-0.293177	0.394005	0.562682
BN373_18811	-0.2929	0.218097	0.374101
BN373_45531	-0.292876	0.213077	0.368824
BN373_09371	-0.292816	0.302907	0.469149
BN373_26041	-0.292684	0.633154	0.762597
BN373_34661	-0.291946	0.242877	0.403076
BN373_19391	-0.291583	0.365402	0.535063
BN373_30111	-0.291033	0.239471	0.398294
BN373_01711	-0.290985	0.134653	0.271553
BN373_29621	-0.290548	0.215899	0.371299
BN373_47931	-0.290408	0.28473	0.450179
BN373_40211	-0.290079	0.261144	0.425153
BN373_07571	-0.289904	0.366567	0.535946
BN373_01781	-0.289469	0.166711	0.31315
BN373_37481	-0.289209	0.604538	0.742243
BN373_32221	-0.289016	0.276899	0.441541
BN373_34431	-0.288708	0.455371	0.619308
BN373_15851	-0.288604	0.699272	0.811825
BN373_08511	-0.288593	0.301685	0.468288
BN373_44731	-0.287404	0.184215	0.336283
BN373_05491	-0.287346	0.410329	0.578931
BN373_38191	-0.28693	0.480302	0.641288
BN373_43461	-0.286112	0.300473	0.467148
BN373_41711	-0.285046	0.376692	0.544989
BN373_43831	-0.284338	0.323676	0.49232
BN373_35941	-0.284232	0.296268	0.462913
BN373_43201	-0.283782	0.217012	0.372842
BN373_35341	-0.283753	0.335591	0.504621
BN373_01731	-0.282929	0.177618	0.327844
BN373_38171	-0.282752	0.525697	0.678871
BN373_30741	-0.282392	0.47133	0.633606
BN373_46421	-0.281875	0.296783	0.46331
BN373_25891	-0.281285	0.301968	0.468376
BN373_49211	-0.281171	0.516911	0.672262
BN373_04511	-0.281144	0.669077	0.789579
BN373_misc_RNA00231	-0.281054	0.461418	0.62407
BN373_21031	-0.28081	0.760494	0.856563
BN373_32271	-0.280593	0.349512	0.518078
BN373_09311	-0.280261	0.255608	0.418583
BN373_31041	-0.279556	0.197414	0.350873
BN373_19671	-0.279187	0.548335	0.697191
BN373_00641	-0.27891	0.643371	0.770884
BN373_02021	-0.278348	0.549697	0.69766
BN373_22081	-0.277462	0.192565	0.345343
BN373_35361	-0.27692	0.26801	0.43184
BN373_07801	-0.276748	0.530883	0.683244
BN373_49031	-0.27584	0.431241	0.597865
BN373_43771	-0.275185	0.267944	0.43184
BN373_25041	-0.275003	0.466633	0.629043
BN373_38571	-0.274833	0.422108	0.589974
BN373_32441	-0.274159	0.127588	0.261885
BN373_19331	-0.273456	0.205811	0.360355
BN373_46681	-0.272866	0.393638	0.562592
BN373_00241	-0.272714	0.564862	0.709783
BN373_14071	-0.272643	0.39643	0.565083
BN373_11901	-0.272193	0.484959	0.645236
BN373_43761	-0.27215	0.182612	0.334793
BN373_22681	-0.272112	0.325177	0.493148
BN373_49311	-0.271969	0.496514	0.654059
BN373_01881	-0.271182	0.238942	0.397538
BN373_01831	-0.271106	0.344577	0.513339
BN373_23801	-0.270897	0.464843	0.627267
BN373_35651	-0.270849	0.302542	0.46885
BN373_13571	-0.27072	0.396122	0.564948
BN373_p02141	-0.270505	0.379134	0.547775
BN373_26231	-0.270371	0.748561	0.847253
BN373_45161	-0.270164	0.177119	0.327378
BN373_15021	-0.269949	0.440268	0.606581
BN373_25671	-0.268867	0.353456	0.521936
BN373_27611	-0.268658	0.252963	0.415403
BN373_28001	-0.268527	0.390837	0.559814
BN373_17311	-0.268237	0.304578	0.470366
BN373_28651	-0.268008	0.430433	0.5969
BN373_40001	-0.26753	0.35937	0.528854
BN373_34061	-0.267468	0.460854	0.623626
BN373_26341	-0.267108	0.506052	0.662191
BN373_39921	-0.266374	0.293634	0.460665
BN373_07471	-0.266374	0.368233	0.538171
BN373_39011	-0.265976	0.410703	0.578989
BN373_36751	-0.265824	0.45673	0.620099
BN373_13181	-0.265662	0.221291	0.378725
BN373_35631	-0.264986	0.321619	0.49013
BN373_05391	-0.264195	0.448867	0.614446
BN373_11251	-0.263798	0.383261	0.551489
BN373_29271	-0.263536	0.32487	0.492963
BN373_00191	-0.263051	0.188948	0.341613
BN373_41231	-0.262163	0.519427	0.673882
BN373_35441	-0.261981	0.263359	0.427706
BN373_02851	-0.261916	0.265557	0.42945
BN373_43471	-0.261458	0.566247	0.71042
BN373_19731	-0.261131	0.595569	0.735842
BN373_46171	-0.261019	0.185872	0.337835
BN373_44591	-0.260858	0.502104	0.659167
BN373_40831	-0.260816	0.361609	0.530826
BN373_44741	-0.2601	0.409487	0.578266
BN373_00821	-0.259903	0.297608	0.464325
BN373_32801	-0.25978	0.620614	0.752097
BN373_49541	-0.259729	0.215814	0.371299
BN373_11441	-0.259678	0.583123	0.725824
BN373_10741	-0.259515	0.403544	0.57246
BN373_06421	-0.259506	0.717185	0.825042
BN373_35131	-0.259401	0.352223	0.520932
BN373_34521	-0.259361	0.65901	0.781866
BN373_09501	-0.258326	0.20688	0.361534
BN373_03761	-0.257952	0.416473	0.585022
BN373_33141	-0.257804	0.368694	0.538618
BN373_07091	-0.257082	0.311057	0.477733
BN373_45491	-0.2566	0.666242	0.787632
BN373_27991	-0.25635	0.393835	0.562592
BN373_22831	-0.256107	0.446443	0.612706
BN373_36181	-0.255247	0.499668	0.657399
BN373_02401	-0.255167	0.473571	0.635654
BN373_39581	-0.254758	0.432797	0.599084
BN373_39571	-0.254394	0.754856	0.851658
BN373_09361	-0.254378	0.510338	0.666651
BN373_40231	-0.253771	0.568044	0.711176
BN373_24891	-0.253697	0.368741	0.538618
BN373_05871	-0.25348	0.202501	0.357018
BN373_29961	-0.252779	0.400695	0.569634
BN373_36531	-0.252155	0.253691	0.416341
BN373_32081	-0.25151	0.717869	0.825291
BN373_31201	-0.25112	0.236539	0.394776
BN373_29461	-0.251064	0.244694	0.405205
BN373_10701	-0.251062	0.601151	0.739814
BN373_28271	-0.250926	0.337202	0.50647
BN373_p00381	-0.250396	0.684587	0.800769
BN373_37091	-0.249337	0.654315	0.777685
BN373_11511	-0.249242	0.639484	0.767516
BN373_01951	-0.249229	0.376171	0.54468
BN373_13911	-0.248308	0.60523	0.742243
BN373_06861	-0.247495	0.209903	0.365689
BN373_31341	-0.247481	0.442715	0.608375
BN373_00001	-0.247236	0.379886	0.548116
BN373_24881	-0.246851	0.41342	0.581474
BN373_29971	-0.246487	0.352656	0.521429
BN373_17921	-0.246148	0.610423	0.745699
BN373_19171	-0.244958	0.267076	0.430736
BN373_42661	-0.244252	0.339405	0.508773
BN373_30791	-0.244144	0.503394	0.660298
BN373_28261	-0.243456	0.398937	0.567894
BN373_18111	-0.243403	0.425687	0.592948
BN373_14041	-0.243281	0.442211	0.608154
BN373_13301	-0.243256	0.302626	0.46885
BN373_35861	-0.243228	0.344151	0.51297
BN373_09141	-0.243096	0.490045	0.648715
BN373_12121	-0.242105	0.623935	0.75526
BN373_47971	-0.241834	0.373377	0.542507
BN373_34671	-0.241523	0.473755	0.635741
BN373_15011	-0.241374	0.438437	0.604506
BN373_47831	-0.24137	0.2542	0.41692
BN373_16391	-0.240579	0.461364	0.62407
BN373_29111	-0.240436	0.318784	0.487207
BN373_47231	-0.240407	0.462667	0.625208
BN373_00451	-0.240379	0.340111	0.509608
BN373_07541	-0.240264	0.560318	0.705911
BN373_46481	-0.240147	0.453829	0.618054
BN373_39951	-0.239723	0.309343	0.475788
BN373_06791	-0.239362	0.283684	0.44866
BN373_00531	-0.239267	0.215904	0.371299
BN373_37991	-0.237837	0.690917	0.805868
BN373_25831	-0.237785	0.417742	0.586185
BN373_00901	-0.236712	0.415635	0.584153
BN373_03431	-0.236359	0.319035	0.48745
BN373_07581	-0.236276	0.488386	0.648014
BN373_24751	-0.235941	0.692005	0.806322
BN373_07411	-0.235448	0.623933	0.75526
BN373_22691	-0.23535	0.412468	0.580754
BN373_42711	-0.234998	0.441629	0.607826
BN373_31361	-0.234689	0.347361	0.516184
BN373_22071	-0.2344	0.438534	0.604506
BN373_00421	-0.234189	0.554555	0.701143
BN373_40351	-0.233632	0.353842	0.522165
BN373_30031	-0.23355	0.644853	0.771965
BN373_44561	-0.233431	0.619881	0.75155
BN373_43221	-0.233159	0.507793	0.663979
BN373_03021	-0.232852	0.694117	0.807297
BN373_33101	-0.231862	0.295022	0.461644
BN373_46211	-0.231431	0.554161	0.701136
BN373_00311	-0.231129	0.765995	0.859843
BN373_26331	-0.231025	0.465133	0.627499
BN373_32951	-0.230404	0.321278	0.489892
BN373_04201	-0.230336	0.41267	0.580754
BN373_12961	-0.230062	0.569264	0.712283
BN373_25421	-0.229873	0.527524	0.680331
BN373_03411	-0.229256	0.508836	0.665015
BN373_09121	-0.228745	0.488827	0.648014
BN373_39911	-0.228074	0.283615	0.44866
BN373_16021	-0.227663	0.320071	0.488752
BN373_44701	-0.227627	0.360879	0.530556
BN373_21991	-0.227472	0.627015	0.758643
BN373_21471	-0.227421	0.488834	0.648014
BN373_10761	-0.227085	0.588408	0.729198
BN373_27881	-0.226723	0.381353	0.549786
BN373_misc_RNA00781	-0.225669	0.676731	0.795581
BN373_48311	-0.225465	0.545226	0.69447
BN373_21001	-0.224739	0.559896	0.705546
BN373_45651	-0.224609	0.301036	0.467887
BN373_49221	-0.223841	0.495666	0.653397
BN373_33061	-0.223202	0.369976	0.539615
BN373_14201	-0.222998	0.646195	0.772741
BN373_48561	-0.222393	0.61516	0.748731
BN373_43211	-0.222026	0.401795	0.570587
BN373_40911	-0.221692	0.441858	0.607827
BN373_46381	-0.221175	0.272292	0.436752
BN373_46951	-0.220771	0.489529	0.648233
BN373_p01021	-0.219606	0.586994	0.728016
BN373_48791	-0.21885	0.551041	0.698696
BN373_misc_RNA00461	-0.218753	0.381645	0.550058
BN373_37021	-0.218086	0.423873	0.591197
BN373_06081	-0.217961	0.394967	0.563905
BN373_47581	-0.217478	0.340193	0.509608
BN373_49181	-0.217162	0.390768	0.559814
BN373_41311	-0.217095	0.701002	0.813168
BN373_49691	-0.213952	0.419681	0.587955
BN373_47211	-0.212861	0.551435	0.699028
BN373_08271	-0.212234	0.524472	0.677734
BN373_46251	-0.211864	0.358183	0.527399
BN373_07101	-0.211329	0.501616	0.658996
BN373_45861	-0.211036	0.535395	0.686131
BN373_07891	-0.210813	0.736292	0.838905
BN373_22061	-0.210812	0.517352	0.672507
BN373_46671	-0.21075	0.517975	0.672958
BN373_27271	-0.210561	0.608121	0.744255
BN373_23361	-0.210295	0.448532	0.614446
BN373_29571	-0.209726	0.401688	0.570587
BN373_35321	-0.208973	0.699964	0.812156
BN373_13941	-0.208584	0.393719	0.562592
BN373_05071	-0.208331	0.567805	0.711128
BN373_20711	-0.208101	0.307295	0.473598
BN373_44911	-0.207627	0.637874	0.767065
BN373_38851	-0.206443	0.577744	0.720349
BN373_32941	-0.205744	0.488561	0.648014
BN373_01971	-0.205548	0.704313	0.815736
BN373_04461	-0.204486	0.565944	0.71042
BN373_45251	-0.204342	0.476875	0.638041
BN373_32131	-0.202704	0.594961	0.735432
BN373_10401	-0.202323	0.7426	0.8432
BN373_misc_RNA00241	-0.201313	0.802004	0.881276
BN373_47631	-0.200908	0.501749	0.658996
BN373_15911	-0.200903	0.470524	0.633004
BN373_08671	-0.200724	0.425065	0.592548
BN373_20791	-0.200565	0.48383	0.644233
BN373_04861	-0.19998	0.486915	0.647133
BN373_08251	-0.199323	0.576595	0.719593
BN373_26191	-0.198999	0.490309	0.64878
BN373_17401	-0.198695	0.561936	0.707446
BN373_35751	-0.198368	0.453151	0.617726
BN373_12081	-0.19829	0.742449	0.8432
BN373_08501	-0.197958	0.627701	0.758857
BN373_18651	-0.197903	0.538779	0.689066
BN373_30831	-0.197503	0.486994	0.647133
BN373_00201	-0.197349	0.501631	0.658996
BN373_p01751	-0.19703	0.632179	0.761723
BN373_47311	-0.196693	0.505754	0.662175
BN373_32821	-0.196083	0.630074	0.760415
BN373_40951	-0.196016	0.650291	0.774809
BN373_48701	-0.195855	0.777323	0.866237
BN373_48781	-0.194842	0.588013	0.728878
BN373_06851	-0.194711	0.486465	0.646916
BN373_20071	-0.194548	0.456532	0.619988
BN373_15211	-0.194356	0.639008	0.767516
BN373_misc_RNA00168	-0.193652	0.585089	0.72644
BN373_12301	-0.193447	0.31447	0.482
BN373_06091	-0.193163	0.547689	0.696773
BN373_14161	-0.193142	0.297867	0.464451
BN373_46471	-0.192218	0.534364	0.686131
BN373_06041	-0.191751	0.613441	0.748042
BN373_04951	-0.191722	0.573936	0.717117
BN373_11401	-0.191719	0.678542	0.797016
BN373_17101	-0.190793	0.519162	0.673706
BN373_43811	-0.190285	0.6472	0.773438
BN373_29921	-0.189786	0.587043	0.728016
BN373_28901	-0.1893	0.345076	0.513939
BN373_36591	-0.189062	0.590206	0.730574
BN373_10301	-0.188884	0.62023	0.751803
BN373_16041	-0.188874	0.334207	0.50311
BN373_42841	-0.188665	0.3842	0.55235
BN373_32611	-0.188551	0.534227	0.686131
BN373_07141	-0.18801	0.505895	0.662175
BN373_38911	-0.187728	0.712333	0.821086
BN373_05891	-0.187392	0.416307	0.584943
BN373_13111	-0.187055	0.435008	0.600892
BN373_41851	-0.187052	0.467473	0.630016
BN373_19871	-0.186274	0.660671	0.783487
BN373_misc_RNA00631	-0.186038	0.592267	0.732614
BN373_19131	-0.185682	0.432509	0.598998
BN373_44491	-0.185583	0.607752	0.744137
BN373_06931	-0.185544	0.459175	0.622305
BN373_24241	-0.184426	0.646078	0.772741
BN373_misc_RNA00421	-0.18431	0.613659	0.748058
BN373_27541	-0.183926	0.412596	0.580754
BN373_28571	-0.183373	0.555619	0.701988
BN373_05401	-0.183342	0.59087	0.731056
BN373_34081	-0.18309	0.421042	0.588948
BN373_14171	-0.183067	0.493382	0.651063
BN373_04401	-0.182697	0.50425	0.660973
BN373_21041	-0.182235	0.778504	0.866792
BN373_04811	-0.182169	0.506221	0.66225
BN373_16921	-0.182129	0.618125	0.750783
BN373_04601	-0.18182	0.645226	0.772237
BN373_12711	-0.181422	0.413188	0.58133
BN373_24811	-0.1809	0.512549	0.668881
BN373_37291	-0.18041	0.838809	0.905636
BN373_44691	-0.17982	0.666877	0.788033
BN373_43001	-0.17973	0.438989	0.604976
BN373_19231	-0.179688	0.531425	0.68361
BN373_10691	-0.178896	0.744486	0.844079
BN373_35351	-0.17865	0.462335	0.625152
BN373_45061	-0.178517	0.65971	0.782522
BN373_11391	-0.17843	0.732173	0.837445
BN373_44401	-0.177996	0.374268	0.542959
BN373_10951	-0.177855	0.699067	0.81181
BN373_p01611	-0.177704	0.676418	0.795581
BN373_31591	-0.177452	0.518667	0.673393
BN373_20351	-0.176996	0.433674	0.599517
BN373_03111	-0.176687	0.549329	0.69766
BN373_17621	-0.17636	0.768659	0.860304
[truncated: 3,316 more rows]

## Sheet: raw D5+col v D0
genes	logFC	P.Value	adj.P.Val
BN373_10631	-6.61165	0.00103251	0.0164505
BN373_10641	-5.82998	0.00231017	0.029209
BN373_15721	-3.91073	1.21321e-08	7.16333e-06
BN373_15481	-3.86433	0.000384252	0.00770534
BN373_10651	-3.73684	0.000364824	0.00745643
BN373_28081	-3.68047	0.000624137	0.0113975
BN373_37291	-3.62458	0.00402549	0.0434238
BN373_43891	-3.35722	0.00776842	0.0719188
BN373_28091	-3.01226	0.00500533	0.0517961
BN373_35601	-3.00375	0.000208668	0.00509871
BN373_15471	-2.85893	0.000214487	0.00514495
BN373_21321	-2.81384	0.00271769	0.0327147
BN373_29891	-2.67841	0.0590561	0.251301
BN373_33351	-2.52891	0.0151341	0.108973
BN373_31841	-2.47381	6.31939e-05	0.00219485
BN373_32101	-2.45949	0.00096633	0.0158981
BN373_p00061	-2.3744	0.00258823	0.0317486
BN373_10661	-2.36904	0.00017803	0.00452655
BN373_14091	-2.30488	0.0302836	0.168158
BN373_18351	-2.28834	0.016595	0.117268
BN373_15421	-2.24102	0.000502909	0.00962724
BN373_29151	-2.22459	7.42134e-07	8.76377e-05
BN373_misc_RNA00206	-2.21362	0.0017012	0.0233597
BN373_misc_RNA00571	-2.20665	0.0702204	0.276013
BN373_18711	-2.19671	4.8845e-05	0.0019027
BN373_31851	-2.17984	0.000635703	0.0115689
BN373_01291	-2.17955	0.00373769	0.0416396
BN373_01661	-2.17219	0.0218314	0.139103
BN373_39781	-2.15397	0.0233305	0.144329
BN373_28071	-2.10816	0.00205186	0.0264207
BN373_10531	-2.07919	0.0392803	0.196549
BN373_42181	-2.07286	0.000314719	0.00663658
BN373_26811	-2.07228	0.0611945	0.255249
BN373_21331	-2.05547	0.0146443	0.106384
BN373_28061	-2.03454	4.09675e-05	0.00172935
BN373_37331	-1.98735	0.0473794	0.221698
BN373_14071	-1.97724	6.14085e-05	0.00216109
BN373_49011	-1.96592	0.00516721	0.0529067
BN373_39071	-1.96205	3.15115e-05	0.00148188
BN373_27951	-1.94158	0.00266798	0.0324431
BN373_48571	-1.92995	0.0104016	0.0873965
BN373_32411	-1.9116	1.7578e-06	0.000172247
BN373_06201	-1.85202	0.0166397	0.117272
BN373_44171	-1.84977	0.0106149	0.0885066
BN373_39081	-1.8405	5.99446e-05	0.0021536
BN373_39091	-1.82723	0.0010591	0.0167502
BN373_28051	-1.74171	4.36376e-05	0.00181164
BN373_35731	-1.73552	0.0315132	0.173176
BN373_misc_RNA00731	-1.71455	0.000395183	0.00783584
BN373_35981	-1.7032	0.0933609	0.322365
BN373_15981	-1.69246	5.73623e-06	0.000406431
BN373_05201	-1.68972	0.00775683	0.0719188
BN373_28101	-1.6818	0.0113123	0.0913184
BN373_07701	-1.66769	0.000127255	0.00362501
BN373_18361	-1.65193	0.0148141	0.107397
BN373_24871	-1.64262	0.0479316	0.222349
BN373_32931	-1.63224	0.010181	0.0861683
BN373_20761	-1.62995	0.060425	0.254045
BN373_39111	-1.62968	0.00103088	0.0164505
BN373_21991	-1.61508	0.00853237	0.0766592
BN373_13101	-1.59086	0.000296301	0.00639738
BN373_47651	-1.59041	6.10517e-06	0.000422228
BN373_16161	-1.58447	0.0568464	0.246396
BN373_29881	-1.57836	0.00283207	0.0337435
BN373_07881	-1.57812	0.0709769	0.277832
BN373_misc_RNA00791	-1.55606	0.0350966	0.185207
BN373_45981	-1.52973	0.0382913	0.193238
BN373_p01501	-1.52078	0.000503646	0.00962724
BN373_15431	-1.51827	0.00799384	0.0729884
BN373_38301	-1.51146	0.0919201	0.321146
BN373_15441	-1.48837	0.00373693	0.0416396
BN373_03341	-1.48582	0.000586328	0.0108942
BN373_26801	-1.47488	0.17193	0.440732
BN373_42221	-1.47334	0.00167589	0.0230717
BN373_32731	-1.46511	0.0512147	0.231424
BN373_39101	-1.45864	0.0187914	0.125918
BN373_41331	-1.44964	0.000285517	0.00629559
BN373_30371	-1.44524	0.199599	0.474147
BN373_44851	-1.44413	0.0593027	0.251906
BN373_48941	-1.44142	0.0347099	0.184264
BN373_48001	-1.42626	0.0135617	0.102223
BN373_03901	-1.42614	0.0806841	0.298784
BN373_36991	-1.42092	0.0277712	0.160409
BN373_01891	-1.41699	0.000253792	0.0057882
BN373_20621	-1.41613	0.0163039	0.115673
BN373_16861	-1.40648	0.0127255	0.0984325
BN373_25931	-1.39571	0.0500343	0.228421
BN373_misc_RNA00271	-1.39361	0.0555314	0.242476
BN373_13111	-1.38219	0.000134192	0.00375313
BN373_44881	-1.38173	0.00271317	0.0327147
BN373_26481	-1.38071	0.0068864	0.0651145
BN373_38231	-1.37332	0.00195395	0.0256378
BN373_34521	-1.37181	0.0508176	0.230199
BN373_38271	-1.3687	0.00441136	0.0469778
BN373_43901	-1.35901	0.231266	0.512964
BN373_07891	-1.3586	0.0686968	0.273449
BN373_15211	-1.35831	0.0113232	0.0913184
BN373_17871	-1.34905	0.0288143	0.163066
BN373_48221	-1.34663	0.000338897	0.00706235
BN373_p00621	-1.33391	0.0153563	0.109977
BN373_13091	-1.32019	0.020522	0.133318
BN373_42261	-1.31714	0.000172795	0.00445744
BN373_19621	-1.31579	0.0256046	0.151856
BN373_15371	-1.31547	0.00108733	0.0171055
BN373_17501	-1.31475	0.0786074	0.293755
BN373_47661	-1.30488	0.000666701	0.0119288
BN373_42191	-1.28573	0.00329234	0.0375659
BN373_34101	-1.28563	0.00840198	0.0756748
BN373_11611	-1.28232	0.000288391	0.00630663
BN373_42251	-1.27721	0.0209069	0.135157
BN373_31281	-1.27213	0.000185834	0.00463625
BN373_38711	-1.26334	0.000424254	0.00838099
BN373_misc_RNA00661	-1.25793	0.018088	0.123706
BN373_p01491	-1.2566	0.00335804	0.0382112
BN373_18381	-1.2561	0.0066945	0.0641983
BN373_17191	-1.2561	0.00164005	0.0228441
BN373_11451	-1.25366	0.15038	0.412369
BN373_01311	-1.24036	0.0044664	0.0474689
BN373_16421	-1.23995	0.0816478	0.300715
BN373_11621	-1.23412	0.000456181	0.00894519
BN373_09241	-1.23321	0.0367455	0.189738
BN373_42731	-1.23301	0.000590565	0.0109347
BN373_p01931	-1.22784	0.0437379	0.210719
BN373_42241	-1.22599	0.000109022	0.00329172
BN373_48751	-1.22539	0.0981187	0.330065
BN373_38211	-1.22459	0.0375226	0.191358
BN373_misc_RNA00506	-1.22367	0.19794	0.472319
BN373_10666	-1.22173	0.0165635	0.117202
BN373_27291	-1.21934	0.00116661	0.0179692
BN373_32021	-1.21018	0.00116172	0.0179458
BN373_49111	-1.20617	0.000125179	0.00361522
BN373_30671	-1.20583	0.0183073	0.124244
BN373_38291	-1.20161	0.0169247	0.118808
BN373_47671	-1.20089	0.00064209	0.0116057
BN373_25621	-1.19635	0.0149486	0.10807
BN373_26611	-1.19263	0.0279549	0.160597
BN373_p01511	-1.1858	0.00278975	0.033314
BN373_misc_RNA00801	-1.18324	0.00077516	0.0132877
BN373_16171	-1.18228	0.172847	0.442122
BN373_16581	-1.17927	0.0100985	0.0857244
BN373_48891	-1.17293	0.00142051	0.0206992
BN373_27191	-1.17266	0.161618	0.427808
BN373_misc_RNA00651	-1.1695	0.0279315	0.160597
BN373_04151	-1.15907	0.0268489	0.156675
BN373_misc_RNA00641	-1.15079	0.326018	0.613477
BN373_05481	-1.14989	0.0358243	0.187927
BN373_03511	-1.14624	0.0376526	0.191762
BN373_32031	-1.143	0.0184724	0.124572
BN373_16651	-1.14267	0.031628	0.173269
BN373_28521	-1.14224	0.0788963	0.294343
BN373_33341	-1.14179	0.0499117	0.228254
BN373_25761	-1.14157	0.0105347	0.0881599
BN373_26621	-1.13969	0.0535444	0.236718
BN373_12911	-1.13773	0.0438245	0.210754
BN373_30881	-1.13217	0.228301	0.509744
BN373_18391	-1.13203	0.0106817	0.0888307
BN373_48211	-1.12963	0.00160571	0.0224545
BN373_24551	-1.12904	0.0195733	0.128805
BN373_18731	-1.11926	0.0436261	0.210432
BN373_19421	-1.11865	0.0578199	0.248386
BN373_misc_RNA00418	-1.11495	0.254628	0.538736
BN373_23181	-1.11445	0.36903	0.643804
BN373_13121	-1.11104	0.00408534	0.0438576
BN373_38201	-1.10943	0.0291315	0.164207
BN373_39541	-1.10374	0.231054	0.512874
BN373_09231	-1.10222	0.0396223	0.197628
BN373_42231	-1.09996	0.0420472	0.205284
BN373_44961	-1.09755	0.037475	0.191299
BN373_misc_RNA00191	-1.09746	0.0370644	0.189933
BN373_31981	-1.0973	0.0050256	0.0517961
BN373_40201	-1.09434	0.00149208	0.0214717
BN373_11631	-1.08646	0.00543436	0.055111
BN373_26601	-1.08573	0.0111073	0.0910864
BN373_37271	-1.08572	0.201893	0.476404
BN373_21981	-1.0817	0.0464991	0.219457
BN373_18721	-1.08029	0.0406329	0.200672
BN373_17051	-1.07728	0.00204905	0.0264207
BN373_01841	-1.076	0.0339014	0.18137
BN373_31121	-1.07301	0.21166	0.490754
BN373_46891	-1.06764	0.00561771	0.0565389
BN373_42271	-1.06762	0.00296311	0.0349662
BN373_16411	-1.06734	0.115967	0.358076
BN373_37971	-1.06319	0.0131961	0.100043
BN373_30891	-1.061	0.252918	0.536837
BN373_32241	-1.05849	0.180935	0.452737
BN373_48201	-1.05784	0.000840489	0.0141789
BN373_32331	-1.05405	0.00176237	0.0238908
BN373_p01521	-1.05374	0.00979043	0.0837783
BN373_41851	-1.0522	0.00177078	0.0239438
BN373_38251	-1.04761	0.0288075	0.163066
BN373_31821	-1.04484	0.036851	0.189738
BN373_36551	-1.04257	0.00329426	0.0375659
BN373_16151	-1.04236	0.159298	0.426656
BN373_37281	-1.04126	0.221523	0.503065
BN373_26641	-1.04033	0.0479776	0.222349
BN373_34111	-1.03558	0.0113244	0.0913184
BN373_26651	-1.03542	0.133108	0.384982
BN373_misc_RNA00001	-1.0346	0.283952	0.570049
BN373_03521	-1.03362	0.14193	0.399749
BN373_12311	-1.03176	0.0302371	0.168158
BN373_30901	-1.02501	0.233503	0.51551
BN373_13181	-1.02156	0.000476286	0.00926542
BN373_36561	-1.01988	0.0117318	0.09291
BN373_01581	-1.01887	0.0432773	0.20945
BN373_15971	-1.01568	0.0804476	0.298116
BN373_44871	-1.01092	0.0503242	0.22877
BN373_42171	-1.0101	0.0436386	0.210432
BN373_00421	-1.00959	0.0268594	0.156675
BN373_02561	-1.00823	0.0183612	0.124244
BN373_05001	-1.00726	0.0303816	0.168526
BN373_29961	-1.00677	0.00637975	0.061978
BN373_29521	-1.00459	0.0766026	0.289843
BN373_12891	-1.00441	0.464295	0.719738
BN373_18521	-1.00188	0.0220095	0.14007
BN373_20851	-1.00038	0.0110582	0.0909647
BN373_41791	-0.999837	0.0038437	0.0422013
BN373_15411	-0.999824	0.00102067	0.0163862
BN373_04161	-0.999127	0.0152323	0.109385
BN373_48881	-0.998314	0.0160791	0.114275
BN373_32041	-0.99366	0.0556409	0.242755
BN373_26501	-0.993502	0.0458827	0.217503
BN373_20801	-0.993479	0.0225573	0.141958
BN373_47511	-0.993315	0.0474281	0.221698
BN373_08861	-0.991209	0.00924788	0.0805627
BN373_38241	-0.988768	0.184861	0.457962
BN373_43261	-0.988148	0.00153349	0.0217305
BN373_38221	-0.987921	0.112054	0.350267
BN373_39181	-0.987849	0.0151925	0.109246
BN373_46191	-0.986928	0.13455	0.387954
BN373_03391	-0.985092	0.0211627	0.135996
BN373_18421	-0.98497	0.0279135	0.160597
BN373_26491	-0.98063	0.0672991	0.26936
BN373_50001	-0.97998	0.0914353	0.320718
BN373_46281	-0.975855	0.0498219	0.22816
BN373_39041	-0.974593	0.160152	0.427232
BN373_29241	-0.974592	0.111024	0.349102
BN373_00411	-0.973417	0.00911576	0.0799441
BN373_misc_RNA00861	-0.972986	0.0145376	0.106122
BN373_03301	-0.972461	0.228263	0.509744
BN373_48741	-0.970438	0.195957	0.470971
BN373_15501	-0.969759	0.0516148	0.232682
BN373_25531	-0.969756	0.000850965	0.0142915
BN373_p01321	-0.969304	0.150431	0.412369
BN373_03291	-0.967372	0.173494	0.442772
BN373_01301	-0.96586	0.239557	0.520657
BN373_09211	-0.964492	0.107827	0.345383
BN373_46861	-0.961986	0.00396242	0.0428845
BN373_01221	-0.96164	0.11241	0.350967
BN373_29371	-0.961172	0.0594124	0.25217
BN373_26381	-0.959227	0.0301093	0.168068
BN373_p00251	-0.956875	0.0651258	0.265302
BN373_misc_RNA00371	-0.947721	0.145705	0.405806
BN373_47391	-0.946975	0.0470254	0.221144
BN373_03841	-0.946513	0.033595	0.180327
BN373_36611	-0.943124	0.0131894	0.100043
BN373_33401	-0.943063	0.311193	0.595921
BN373_46511	-0.942696	0.129126	0.378683
BN373_48561	-0.941392	0.0520405	0.23337
BN373_misc_RNA00751	-0.940798	0.422753	0.686375
BN373_18411	-0.940203	0.17522	0.445724
BN373_misc_RNA00621	-0.938037	0.0113379	0.0913184
BN373_38701	-0.935657	0.0129096	0.099279
BN373_30871	-0.933635	0.362223	0.638849
BN373_27421	-0.93344	0.465636	0.720841
BN373_37921	-0.932405	0.16079	0.427808
BN373_38311	-0.932258	0.0787397	0.294043
BN373_13421	-0.92946	0.00126106	0.019092
BN373_p00731	-0.928297	0.110769	0.348713
BN373_35701	-0.928073	0.000800782	0.013639
BN373_31991	-0.928031	0.000443853	0.00873569
BN373_43801	-0.927826	0.0247507	0.148748
BN373_27266	-0.92758	0.262792	0.547887
BN373_43711	-0.926821	0.00265542	0.0323644
BN373_03121	-0.925081	0.00462782	0.0488911
BN373_47501	-0.924429	0.103127	0.338491
BN373_10951	-0.923016	0.0772634	0.291396
BN373_39961	-0.922148	0.0103843	0.0873965
BN373_35221	-0.921493	0.0458064	0.217419
BN373_misc_RNA00611	-0.920907	0.0212899	0.136471
BN373_43231	-0.919281	0.00382585	0.0420923
BN373_02771	-0.917326	0.0168491	0.118434
BN373_14441	-0.916322	0.00824683	0.07453
BN373_06151	-0.916121	0.0298588	0.167021
BN373_36021	-0.914399	0.368334	0.643645
BN373_47971	-0.912607	0.00599689	0.0595653
BN373_30941	-0.91076	0.128235	0.376488
BN373_31071	-0.910154	0.265541	0.550345
BN373_30931	-0.90973	0.124885	0.371359
BN373_33361	-0.907438	0.00129861	0.0194638
BN373_22301	-0.906393	0.00619171	0.061044
BN373_16671	-0.904517	0.0130424	0.0995798
BN373_26631	-0.904005	0.0666832	0.267841
BN373_26591	-0.903155	0.0178076	0.122921
BN373_p01091	-0.896529	0.149727	0.411615
BN373_05211	-0.895273	0.0504831	0.229288
BN373_44391	-0.893728	0.174581	0.444525
BN373_01131	-0.89332	0.0116072	0.0921487
BN373_08981	-0.892963	0.0619733	0.257286
BN373_misc_RNA00221	-0.891277	0.0368867	0.189738
BN373_45091	-0.890725	0.00201846	0.0261669
BN373_misc_RNA00811	-0.889765	0.0229091	0.142957
BN373_02501	-0.8889	0.034912	0.184599
BN373_48411	-0.886012	0.0961624	0.326731
BN373_30951	-0.885815	0.188141	0.46077
BN373_misc_RNA00231	-0.884996	0.0366043	0.189586
BN373_28941	-0.884305	0.000640578	0.0116057
BN373_01761	-0.883913	0.00675131	0.0644102
BN373_03801	-0.883747	0.0317191	0.173401
BN373_37261	-0.883358	0.0971148	0.329227
BN373_49101	-0.882629	0.0236686	0.145247
BN373_39461	-0.881361	0.106736	0.343339
BN373_25751	-0.874011	0.00578434	0.0579961
BN373_16031	-0.873759	0.00470071	0.0493668
BN373_14431	-0.872813	0.00766063	0.0712935
BN373_46881	-0.87265	0.0145418	0.106122
BN373_21561	-0.872347	0.083258	0.303735
BN373_29951	-0.872216	0.0106217	0.0885066
BN373_13241	-0.871707	0.000752348	0.0130943
BN373_27181	-0.871229	0.0014898	0.0214717
BN373_45881	-0.871024	0.0103628	0.0873965
BN373_45011	-0.868947	0.00245721	0.0309423
BN373_03941	-0.868431	0.0180103	0.123584
BN373_17201	-0.867997	0.00159523	0.0223668
BN373_20001	-0.867384	0.0385211	0.193765
BN373_04401	-0.866458	0.0088485	0.0786282
BN373_48191	-0.866324	0.00827405	0.074649
BN373_48731	-0.866046	0.087504	0.312978
BN373_17041	-0.863976	0.00255597	0.031734
BN373_26596	-0.863592	0.0298068	0.166905
BN373_41591	-0.86188	0.0190129	0.126928
BN373_01471	-0.859857	0.0921646	0.321367
BN373_03191	-0.859316	0.119656	0.365222
BN373_p01231	-0.858341	0.243684	0.524054
BN373_30911	-0.858185	0.280915	0.566065
BN373_p01191	-0.854306	0.00636402	0.061978
BN373_29591	-0.852791	0.0779576	0.293182
BN373_27941	-0.852632	0.0199418	0.130667
BN373_31111	-0.851959	0.263751	0.548732
BN373_03281	-0.84833	0.131081	0.382622
BN373_24861	-0.847101	0.0326025	0.176426
BN373_27901	-0.845439	0.00624249	0.0614307
BN373_18401	-0.844224	0.1367	0.391814
BN373_19431	-0.843386	0.0951428	0.32472
BN373_30781	-0.842284	0.0381048	0.192847
BN373_46381	-0.84218	0.00119942	0.0183226
BN373_25811	-0.841336	0.15128	0.413513
BN373_23531	-0.838231	0.236688	0.518565
BN373_14171	-0.837745	0.00931345	0.0808687
BN373_31061	-0.836798	0.225343	0.507189
BN373_24151	-0.836389	0.385536	0.657607
BN373_p01331	-0.836032	0.324983	0.612398
BN373_41571	-0.835722	0.00901994	0.0796174
BN373_45541	-0.835253	0.130792	0.382094
BN373_08131	-0.833759	0.0237067	0.145303
BN373_29121	-0.832156	0.00270114	0.0326967
BN373_19631	-0.831042	0.0347738	0.184419
BN373_32721	-0.829307	0.15119	0.413497
BN373_17061	-0.823624	0.0187429	0.125757
BN373_31081	-0.823348	0.276126	0.561766
BN373_22521	-0.822095	0.240949	0.522295
BN373_46321	-0.82181	0.00628133	0.0615841
BN373_38261	-0.820724	0.0675742	0.270195
BN373_39051	-0.820592	0.0879913	0.313605
BN373_02191	-0.820385	0.0205148	0.133318
BN373_43211	-0.817833	0.00903449	0.0796174
BN373_23981	-0.817112	0.158452	0.425475
BN373_02141	-0.815049	0.212414	0.491195
BN373_43091	-0.814737	0.0032386	0.0371705
BN373_43251	-0.814276	0.00382271	0.0420923
BN373_02931	-0.811782	0.122082	0.3677
BN373_03581	-0.81138	0.014081	0.104799
BN373_05691	-0.811102	0.171455	0.440121
BN373_38721	-0.810555	0.0966968	0.328337
BN373_13491	-0.80863	0.0935867	0.322398
BN373_37311	-0.806476	0.276485	0.562282
BN373_45611	-0.805327	0.101991	0.337051
BN373_43391	-0.805243	0.00752466	0.0705221
BN373_34731	-0.80443	0.0222358	0.141004
BN373_05731	-0.804082	0.021487	0.137238
BN373_misc_RNA00161	-0.802466	0.0183811	0.124244
BN373_49971	-0.801276	0.230422	0.512679
BN373_43381	-0.798301	0.0179203	0.123353
BN373_06541	-0.796954	0.0376739	0.191762
BN373_27891	-0.795097	0.00994816	0.0848548
BN373_00171	-0.794781	0.034895	0.184599
BN373_05561	-0.794632	0.0112887	0.0913184
BN373_17651	-0.794611	0.0988669	0.331123
BN373_30141	-0.793699	0.123281	0.369288
BN373_12371	-0.793487	0.0430141	0.208746
BN373_19691	-0.79334	0.0729706	0.281807
BN373_49071	-0.791191	0.0250084	0.149488
BN373_10536	-0.788914	0.397091	0.665771
BN373_06731	-0.788191	0.13455	0.387954
BN373_30861	-0.787914	0.522356	0.758615
BN373_00151	-0.787691	0.0610899	0.255249
BN373_37391	-0.787411	0.057023	0.246561
BN373_04381	-0.786852	0.0028621	0.0339491
BN373_27741	-0.78542	0.24495	0.524913
BN373_43241	-0.78515	0.000810343	0.0137577
BN373_20031	-0.784762	0.0100618	0.0855492
BN373_27661	-0.784678	0.0102278	0.0864078
BN373_16971	-0.784554	0.00959379	0.0824151
BN373_42701	-0.78377	0.0255306	0.151756
BN373_21451	-0.783697	0.0477576	0.222349
BN373_13931	-0.7805	0.00189947	0.0251535
BN373_38281	-0.779806	0.0877563	0.312978
BN373_04171	-0.779274	0.110251	0.348297
BN373_44161	-0.778363	0.183486	0.456727
BN373_41271	-0.777758	0.121645	0.367494
BN373_04811	-0.77646	0.0142862	0.105586
BN373_40371	-0.774431	0.237969	0.51933
BN373_03501	-0.773789	0.184576	0.457962
BN373_36211	-0.773676	0.0676923	0.270464
BN373_06751	-0.773654	0.00320331	0.0368729
BN373_16401	-0.773158	0.00556091	0.0560734
BN373_46201	-0.77163	0.143594	0.40312
BN373_03181	-0.771004	0.148213	0.409358
BN373_34471	-0.770844	0.196674	0.471253
BN373_25631	-0.768804	0.0223266	0.141272
BN373_37091	-0.768632	0.195538	0.470814
BN373_46301	-0.768517	0.253147	0.537016
BN373_01801	-0.766924	0.0902426	0.318214
BN373_39061	-0.766085	0.0367101	0.189738
BN373_30961	-0.765144	0.217026	0.496033
BN373_49081	-0.764908	0.00617229	0.0609925
BN373_37251	-0.764721	0.0956891	0.325554
BN373_44861	-0.764238	0.272466	0.558813
BN373_49981	-0.763562	0.0289972	0.163752
BN373_19731	-0.760403	0.145509	0.405806
BN373_15461	-0.759906	0.0115924	0.0921487
BN373_44691	-0.759341	0.0939091	0.322766
BN373_09521	-0.758891	0.00819871	0.0742214
BN373_41081	-0.758689	0.226783	0.508278
BN373_16961	-0.758519	0.0196901	0.129337
BN373_27171	-0.757855	0.0229204	0.142957
BN373_25381	-0.757547	0.0638942	0.262594
BN373_45281	-0.756732	0.0136052	0.102369
BN373_49801	-0.755658	0.0483551	0.223832
BN373_26471	-0.752183	0.00617501	0.0609925
BN373_03771	-0.75048	0.0122983	0.0963909
BN373_20691	-0.750072	0.0242365	0.147023
BN373_06191	-0.749475	0.0604068	0.254045
BN373_20921	-0.748434	0.0539649	0.237786
BN373_24821	-0.74828	0.00502799	0.0517961
BN373_46541	-0.746377	0.0663936	0.26688
BN373_02511	-0.745963	0.0248486	0.148867
BN373_02921	-0.742764	0.0108348	0.0896822
BN373_44381	-0.741647	0.301296	0.589259
BN373_02321	-0.740184	0.071909	0.279535
BN373_p01181	-0.739707	0.0661045	0.266787
BN373_39331	-0.737152	0.121474	0.367194
BN373_08521	-0.736895	0.0179082	0.123353
BN373_49811	-0.736819	0.0479929	0.222349
BN373_20051	-0.736283	0.0069827	0.0659077
BN373_46211	-0.73406	0.0815829	0.300715
BN373_30131	-0.732854	0.120626	0.366661
BN373_43221	-0.732557	0.0579974	0.248748
BN373_49001	-0.732423	0.0120437	0.0948149
BN373_32891	-0.7323	0.00520297	0.0531704
BN373_10351	-0.732031	0.0320513	0.174509
BN373_24511	-0.731975	0.23467	0.516799
BN373_01141	-0.731643	0.105491	0.341401
BN373_40111	-0.730751	0.0856909	0.307885
BN373_48901	-0.730636	0.0077339	0.0718496
BN373_37941	-0.73015	0.0611753	0.255249
BN373_42001	-0.728759	0.0683946	0.272451
BN373_32661	-0.728215	0.0621905	0.25755
BN373_03891	-0.727087	0.268332	0.55354
BN373_35741	-0.72686	0.0128303	0.0988116
BN373_45621	-0.726628	0.129722	0.380014
BN373_01501	-0.725774	0.399158	0.667558
BN373_20791	-0.724865	0.0263258	0.154985
BN373_03691	-0.723871	0.10711	0.343917
BN373_13431	-0.723642	0.159972	0.427181
BN373_17951	-0.722373	0.106844	0.343477
BN373_02521	-0.722293	0.0368675	0.189738
BN373_p00241	-0.722088	0.0422348	0.205716
BN373_29141	-0.721532	0.00943715	0.0814581
BN373_36491	-0.720998	0.167816	0.435643
BN373_09531	-0.720515	0.116188	0.35855
BN373_18811	-0.719907	0.00924015	0.0805627
BN373_43101	-0.719588	0.171365	0.440121
BN373_43361	-0.717089	0.0324262	0.175816
BN373_43461	-0.715321	0.0206754	0.133824
BN373_43401	-0.715165	0.020163	0.131629
BN373_15951	-0.714434	0.113629	0.35349
BN373_misc_RNA00601	-0.713719	0.633088	0.826071
BN373_02901	-0.713719	0.0574114	0.247633
BN373_p00481	-0.712942	0.224281	0.506645
BN373_04391	-0.712608	0.00813102	0.0737342
BN373_19661	-0.712275	0.0386145	0.193765
BN373_18371	-0.712064	0.0819184	0.300949
BN373_41061	-0.711182	0.0145713	0.106122
BN373_22991	-0.708243	0.0785633	0.293755
BN373_36686	-0.707601	0.463132	0.718774
BN373_39551	-0.707474	0.169856	0.438582
BN373_36541	-0.706617	0.0471103	0.221348
BN373_02691	-0.70605	0.16611	0.432702
BN373_18511	-0.705256	0.0198818	0.130434
BN373_21566	-0.703667	0.198976	0.473303
BN373_13991	-0.703179	0.0647426	0.264445
BN373_00821	-0.703162	0.0142699	0.105586
BN373_41481	-0.702275	0.102585	0.337478
BN373_38631	-0.702196	0.12083	0.36691
BN373_22191	-0.701235	0.232663	0.51451
BN373_16821	-0.700303	0.035026	0.185018
BN373_23071	-0.698751	0.122596	0.368273
BN373_24251	-0.697581	0.0109171	0.090219
BN373_39571	-0.697544	0.411821	0.676841
BN373_25081	-0.697388	0.517094	0.755107
BN373_14151	-0.697366	0.0285863	0.1623
BN373_07901	-0.697187	0.337313	0.621422
BN373_p01241	-0.696895	0.424491	0.687936
BN373_41801	-0.696367	0.0439293	0.210876
BN373_03131	-0.695461	0.0391567	0.196115
BN373_41071	-0.694499	0.533487	0.766617
BN373_03651	-0.693665	0.102572	0.337478
BN373_29111	-0.693355	0.0131516	0.100043
BN373_19141	-0.69085	0.021109	0.135968
BN373_21421	-0.690786	0.110894	0.348899
BN373_41831	-0.690685	0.2192	0.500114
BN373_43511	-0.690594	0.0263656	0.154985
BN373_39851	-0.689284	0.00631635	0.0617005
BN373_01551	-0.688741	0.271192	0.557707
BN373_44891	-0.68696	0.02837	0.161758
BN373_15251	-0.684954	0.0995509	0.332048
BN373_31231	-0.6843	0.0729505	0.281807
BN373_21211	-0.682157	0.192851	0.466348
BN373_p01531	-0.681846	0.15217	0.414444
BN373_00491	-0.681612	0.0240458	0.1462
BN373_41161	-0.68041	0.0354788	0.186506
BN373_misc_RNA00581	-0.679525	0.277643	0.562914
BN373_37811	-0.678715	0.075909	0.288129
BN373_48231	-0.678278	0.0136662	0.102429
BN373_19461	-0.677745	0.329137	0.615808
BN373_01371	-0.67715	0.0228899	0.142957
BN373_45291	-0.676725	0.0474462	0.221698
BN373_19436	-0.676217	0.197466	0.471822
BN373_47401	-0.675334	0.292122	0.579663
BN373_32281	-0.675065	0.0246399	0.148487
BN373_16191	-0.674708	0.0835647	0.304153
BN373_misc_RNA00431	-0.674375	0.184378	0.457842
BN373_49291	-0.673786	0.14641	0.40734
BN373_19971	-0.67348	0.195061	0.470092
BN373_01651	-0.672395	0.338673	0.62252
BN373_17071	-0.672096	0.00646058	0.0624209
BN373_p01791	-0.671816	0.18494	0.457962
BN373_43171	-0.671337	0.0143368	0.105814
BN373_40641	-0.671096	0.193156	0.466348
BN373_19331	-0.670871	0.00788711	0.0726014
BN373_p00261	-0.670279	0.0524448	0.233997
BN373_44181	-0.66961	0.322501	0.6101
BN373_44931	-0.6693	0.00448497	0.0474763
BN373_43451	-0.669228	0.0396447	0.197628
BN373_02181	-0.668959	0.0667946	0.268087
BN373_33251	-0.66876	0.0126058	0.0979634
BN373_43441	-0.668393	0.0420233	0.205284
BN373_25731	-0.667723	0.386408	0.658554
BN373_43471	-0.667689	0.159719	0.426797
BN373_20881	-0.667452	0.207307	0.484445
BN373_14451	-0.666753	0.198344	0.473064
BN373_p00631	-0.666666	0.0835205	0.304153
BN373_36681	-0.666189	0.425188	0.688436
BN373_43421	-0.664969	0.0600461	0.253443
BN373_45601	-0.664968	0.169949	0.438582
BN373_39971	-0.664837	0.0282874	0.161758
BN373_38861	-0.664475	0.202985	0.478129
BN373_18221	-0.664203	0.114672	0.355154
BN373_45561	-0.66366	0.0743384	0.285483
BN373_18931	-0.663304	0.484484	0.733071
BN373_31101	-0.661613	0.435092	0.697671
BN373_47361	-0.661414	0.0680212	0.271574
BN373_15221	-0.661237	0.104779	0.340547
BN373_47521	-0.661035	0.0597959	0.252651
BN373_30971	-0.66015	0.323587	0.611284
BN373_41561	-0.65937	0.132991	0.384922
BN373_43271	-0.658516	0.0752941	0.286614
BN373_00121	-0.657424	0.23298	0.514613
BN373_34481	-0.656444	0.181406	0.453642
BN373_35611	-0.656226	0.0558686	0.243003
BN373_14941	-0.656188	0.0737985	0.284384
BN373_49241	-0.65589	0.00755341	0.070549
BN373_p01941	-0.65565	0.389867	0.661248
BN373_misc_RNA00701	-0.655207	0.0924302	0.322081
BN373_30586	-0.654799	0.105651	0.341604
BN373_39951	-0.653632	0.0155541	0.111094
BN373_19381	-0.653308	0.389493	0.661056
BN373_11861	-0.651593	0.188245	0.46077
BN373_p01171	-0.6515	0.0213966	0.13699
BN373_26661	-0.651355	0.19353	0.467037
BN373_02421	-0.650845	0.00854013	0.0766592
BN373_49091	-0.650649	0.00510135	0.0523331
BN373_20071	-0.650256	0.0277278	0.160332
BN373_31051	-0.64987	0.22126	0.502739
BN373_16021	-0.648254	0.0141427	0.104941
BN373_38491	-0.647774	0.25918	0.544811
BN373_02711	-0.647772	0.0903874	0.31834
BN373_19681	-0.647596	0.170625	0.439294
BN373_46871	-0.645904	0.0114357	0.09152
BN373_15391	-0.643671	0.00675121	0.0644102
BN373_01591	-0.643266	0.109556	0.347364
BN373_20021	-0.642955	0.0829769	0.303259
BN373_40141	-0.642923	0.00875794	0.0782921
BN373_03741	-0.642451	0.1187	0.363559
BN373_00231	-0.642325	0.0662699	0.266787
BN373_33081	-0.64228	0.0494407	0.227103
BN373_47741	-0.641963	0.0160854	0.114275
BN373_04261	-0.641816	0.024559	0.148471
BN373_24851	-0.640828	0.0528256	0.234675
BN373_07031	-0.640751	0.00484803	0.0503452
BN373_32271	-0.640569	0.0494404	0.227103
BN373_24901	-0.640327	0.079266	0.295178
BN373_misc_RNA00591	-0.640109	0.476797	0.728702
BN373_07051	-0.640055	0.0479054	0.222349
BN373_17601	-0.640034	0.0250067	0.149488
BN373_19651	-0.639908	0.0682173	0.272113
BN373_47701	-0.639282	0.022971	0.143104
BN373_03211	-0.639166	0.0522389	0.233839
BN373_06941	-0.63887	0.170118	0.438582
BN373_43371	-0.638143	0.0182682	0.124244
BN373_47961	-0.637607	0.0288079	0.163066
BN373_47681	-0.63647	0.0251002	0.1497
BN373_misc_RNA00081	-0.635749	0.473353	0.726154
BN373_37101	-0.634745	0.072255	0.280265
BN373_29601	-0.633744	0.097921	0.330065
BN373_09421	-0.633591	0.0358814	0.188041
BN373_03141	-0.633319	0.0432458	0.20945
BN373_43521	-0.633152	0.0109917	0.0905583
BN373_20061	-0.633104	0.0404189	0.199987
BN373_43311	-0.632709	0.0744455	0.285483
BN373_19801	-0.632708	0.0956351	0.325554
BN373_10511	-0.632636	0.484688	0.733172
BN373_30301	-0.63243	0.0824047	0.301999
BN373_37961	-0.632019	0.172092	0.440874
BN373_27811	-0.631866	0.447731	0.707361
BN373_19161	-0.630531	0.0293249	0.164902
BN373_02291	-0.630213	0.0409199	0.201715
BN373_49791	-0.629952	0.0569742	0.246561
BN373_17031	-0.629132	0.030919	0.171328
BN373_44741	-0.628718	0.0649216	0.26489
BN373_42161	-0.628272	0.186965	0.459544
BN373_19151	-0.626165	0.0302775	0.168158
BN373_19711	-0.626013	0.0976635	0.329723
BN373_43411	-0.625182	0.0322769	0.175378
BN373_38831	-0.624994	0.226357	0.508179
BN373_13891	-0.624882	0.499666	0.743906
BN373_08291	-0.623679	0.00755407	0.070549
BN373_19671	-0.622948	0.201081	0.474992
BN373_45941	-0.622433	0.0111284	0.0911187
BN373_27971	-0.621926	0.310073	0.595565
BN373_33411	-0.621456	0.396549	0.665771
BN373_02411	-0.621042	0.0184004	0.124244
BN373_18801	-0.621	0.0139688	0.10411
BN373_46261	-0.619651	0.0166258	0.117272
BN373_17131	-0.619198	0.0244125	0.147754
BN373_27631	-0.618128	0.0443616	0.212249
BN373_27406	-0.618025	0.179565	0.450668
BN373_24911	-0.61782	0.0705444	0.276659
BN373_43531	-0.617049	0.0183894	0.124244
BN373_00051	-0.616812	0.0316889	0.173401
BN373_43551	-0.616589	0.0364969	0.189516
BN373_26391	-0.61613	0.459063	0.715578
BN373_20741	-0.615326	0.0527539	0.234589
BN373_20351	-0.614974	0.0180582	0.123662
BN373_misc_RNA00541	-0.614044	0.0844804	0.306227
BN373_42791	-0.613975	0.0238512	0.145583
BN373_42451	-0.61361	0.18327	0.456608
BN373_12561	-0.613126	0.0357598	0.187774
BN373_08171	-0.612286	0.0469991	0.221144
BN373_14521	-0.611805	0.411213	0.676841
BN373_43111	-0.610966	0.212778	0.491824
BN373_43791	-0.610936	0.424933	0.688287
BN373_09051	-0.61081	0.0401089	0.199009
BN373_29851	-0.610533	0.352502	0.631343
BN373_01381	-0.609939	0.0595467	0.252539
BN373_22091	-0.609901	0.0819484	0.300949
BN373_01741	-0.609368	0.238517	0.519587
BN373_41861	-0.609023	0.0591129	0.251301
BN373_05191	-0.608622	0.23399	0.516372
BN373_04641	-0.607756	0.00984966	0.0841497
BN373_46851	-0.607305	0.133237	0.385004
BN373_00781	-0.607144	0.101494	0.336247
BN373_06531	-0.605501	0.0942738	0.323026
BN373_16591	-0.605448	0.116656	0.359416
BN373_16681	-0.604563	0.190744	0.464525
BN373_43501	-0.604195	0.0312884	0.172119
BN373_22671	-0.60393	0.109474	0.34731
BN373_48781	-0.602621	0.114257	0.354834
BN373_20391	-0.602334	0.00681565	0.0646756
BN373_17011	-0.600014	0.0265057	0.155465
BN373_48761	-0.599665	0.121176	0.367194
BN373_31001	-0.599065	0.0804293	0.298116
BN373_46271	-0.598692	0.225669	0.507708
BN373_35331	-0.597838	0.266503	0.551694
BN373_36501	-0.597313	0.150421	0.412369
BN373_28381	-0.596639	0.331263	0.616881
BN373_45271	-0.595602	0.141535	0.399355
BN373_43321	-0.595202	0.0236703	0.145247
BN373_19911	-0.594141	0.330952	0.616881
BN373_39391	-0.592933	0.100945	0.334844
BN373_07911	-0.59259	0.357092	0.63507
BN373_20361	-0.592532	0.058828	0.251296
BN373_46701	-0.592225	0.150861	0.413022
BN373_27641	-0.592105	0.165932	0.43247
BN373_27401	-0.59203	0.0673146	0.26936
BN373_09681	-0.591924	0.0411857	0.202837
BN373_21271	-0.59166	0.205117	0.480808
BN373_25891	-0.591623	0.0452515	0.215472
BN373_23421	-0.591312	0.0620238	0.257294
BN373_32921	-0.590446	0.0851487	0.306974
BN373_30981	-0.589638	0.0123681	0.0967955
BN373_30381	-0.587853	0.296701	0.585004
BN373_15321	-0.587668	0.0663679	0.26688
BN373_15381	-0.587434	0.0118492	0.0937006
BN373_10361	-0.587308	0.329979	0.616464
BN373_01231	-0.586268	0.0913737	0.320713
BN373_43541	-0.586162	0.0228296	0.142893
BN373_49611	-0.585688	0.0264453	0.155282
BN373_37001	-0.585622	0.470328	0.723812
BN373_47891	-0.585109	0.0370296	0.189933
BN373_08831	-0.585002	0.0251853	0.150039
BN373_40191	-0.584468	0.0735882	0.283851
BN373_06691	-0.583702	0.0784472	0.293755
BN373_46311	-0.583335	0.334846	0.619558
BN373_07041	-0.583325	0.0183273	0.124244
BN373_32971	-0.58279	0.0189892	0.126928
BN373_42561	-0.582605	0.0173124	0.120909
BN373_39751	-0.581787	0.344112	0.626666
BN373_24271	-0.580946	0.577097	0.791813
BN373_02911	-0.580747	0.122277	0.367938
BN373_45261	-0.58073	0.0610515	0.255249
BN373_25011	-0.580374	0.228933	0.510299
BN373_00401	-0.579896	0.2097	0.487987
BN373_32061	-0.579851	0.364426	0.640075
BN373_10311	-0.579666	0.340314	0.623293
BN373_47851	-0.578759	0.154035	0.417358
BN373_31131	-0.578562	0.450615	0.709082
BN373_43351	-0.577503	0.0279185	0.160597
BN373_42801	-0.57637	0.110136	0.348164
BN373_03731	-0.576071	0.117196	0.360614
BN373_47541	-0.575727	0.0324569	0.175816
BN373_31091	-0.57481	0.560281	0.782891
BN373_29101	-0.574402	0.18551	0.458298
BN373_32701	-0.57342	0.159537	0.426663
BN373_34151	-0.572894	0.0374374	0.191291
BN373_48121	-0.572161	0.0330608	0.177999
BN373_46731	-0.572043	0.291992	0.579621
BN373_18791	-0.571732	0.0614203	0.25579
BN373_14511	-0.571585	0.568308	0.786817
BN373_27871	-0.571326	0.251073	0.53475
BN373_27411	-0.571145	0.0517256	0.232682
BN373_18661	-0.570945	0.0365349	0.189516
BN373_03081	-0.570326	0.334098	0.618606
BN373_19371	-0.569366	0.0424764	0.206703
BN373_47641	-0.568141	0.0748775	0.285768
BN373_29941	-0.567865	0.0125237	0.0975819
BN373_03751	-0.567186	0.03841	0.193653
BN373_04891	-0.567029	0.132002	0.383289
BN373_15851	-0.566807	0.454116	0.712271
BN373_43621	-0.566311	0.0274711	0.159369
BN373_41181	-0.565804	0.061593	0.256308
BN373_05921	-0.565452	0.0223312	0.141272
BN373_06946	-0.564592	0.277465	0.562914
BN373_35871	-0.564466	0.00937984	0.0813123
BN373_20081	-0.564262	0.0371964	0.190425
BN373_08681	-0.564129	0.139349	0.396086
BN373_20101	-0.563308	0.158966	0.425994
BN373_43341	-0.562169	0.0330077	0.177999
BN373_08821	-0.562036	0.0394269	0.197098
BN373_p01301	-0.561439	0.447957	0.707413
BN373_32711	-0.560868	0.165148	0.431392
BN373_38941	-0.560581	0.0367944	0.189738
BN373_29331	-0.560482	0.0285571	0.1623
BN373_17391	-0.560163	0.275003	0.561188
BN373_40101	-0.559691	0.0370057	0.189933
BN373_25071	-0.559601	0.0202627	0.132118
BN373_22291	-0.559509	0.0672273	0.26936
BN373_35711	-0.559248	0.0426978	0.20759
BN373_37911	-0.558901	0.389472	0.661056
BN373_40791	-0.558679	0.0757858	0.287974
BN373_21441	-0.558449	0.109763	0.347605
BN373_43331	-0.558337	0.0545269	0.239072
BN373_10541	-0.557367	0.437515	0.699866
BN373_47531	-0.557025	0.0775346	0.292005
BN373_14481	-0.556709	0.494239	0.738995
BN373_22281	-0.556106	0.0717579	0.279152
BN373_47311	-0.555494	0.0817149	0.300715
BN373_27851	-0.555443	0.332254	0.617342
BN373_18621	-0.554499	0.0538004	0.237258
BN373_26671	-0.553087	0.125746	0.37185
BN373_37821	-0.552023	0.0627937	0.259678
BN373_00771	-0.550927	0.153863	0.417156
BN373_05241	-0.549895	0.0233055	0.144329
BN373_46471	-0.549241	0.0949936	0.324546
BN373_30291	-0.549052	0.288132	0.57539
BN373_43481	-0.548703	0.0435092	0.21038
BN373_06431	-0.546442	0.274604	0.560817
BN373_p00561	-0.546186	0.442381	0.704598
BN373_17181	-0.545618	0.0401851	0.199201
BN373_44401	-0.545055	0.0172506	0.120909
BN373_03171	-0.544321	0.259623	0.545096
BN373_19201	-0.54362	0.0247832	0.148748
BN373_01721	-0.543289	0.111794	0.350106
BN373_29931	-0.54304	0.0714252	0.278469
BN373_p01861	-0.542785	0.14552	0.405806
BN373_05601	-0.542783	0.347454	0.627591
BN373_17911	-0.542133	0.107586	0.345029
BN373_13411	-0.541946	0.254871	0.538736
BN373_34371	-0.541925	0.0145281	0.106122
BN373_12741	-0.541717	0.0209453	0.135181
BN373_14991	-0.541658	0.312794	0.598555
BN373_02271	-0.54147	0.0113351	0.0913184
BN373_06321	-0.540756	0.0981376	0.330065
BN373_06741	-0.540646	0.0821846	0.3014
BN373_21471	-0.540161	0.118866	0.363783
BN373_41771	-0.539338	0.0981048	0.330065
BN373_17121	-0.539246	0.041427	0.20346
BN373_misc_RNA00359	-0.538835	0.379795	0.65256
BN373_47411	-0.537979	0.231553	0.513065
BN373_28371	-0.537911	0.0239795	0.145964
BN373_27601	-0.537762	0.0739121	0.284409
BN373_43491	-0.537465	0.0633596	0.260987
BN373_19131	-0.536773	0.0400746	0.199009
BN373_37431	-0.535328	0.331685	0.616943
BN373_44731	-0.535327	0.0237591	0.145383
BN373_46811	-0.535097	0.18195	0.454575
BN373_38141	-0.53468	0.132815	0.384619
BN373_27911	-0.534557	0.092793	0.32211
BN373_40731	-0.533858	0.0502606	0.22877
BN373_04911	-0.533843	0.0260133	0.153765
BN373_14461	-0.533641	0.409721	0.676586
BN373_26101	-0.533018	0.121148	0.367194
BN373_03491	-0.532871	0.367271	0.642511
BN373_p01131	-0.532748	0.251459	0.535143
BN373_19861	-0.532269	0.0784336	0.293755
BN373_48771	-0.532132	0.114383	0.354834
BN373_41981	-0.531523	0.0939351	0.322766
BN373_17961	-0.531252	0.0928914	0.32211
BN373_19611	-0.530962	0.0845842	0.306266
BN373_34791	-0.530353	0.150132	0.412301
BN373_41871	-0.530315	0.0225733	0.141958
BN373_31921	-0.529256	0.0874789	0.312978
BN373_49021	-0.529117	0.0813128	0.300067
BN373_07431	-0.529111	0.27526	0.561188
BN373_43431	-0.528889	0.0346159	0.184133
BN373_00111	-0.528458	0.328935	0.615808
BN373_47121	-0.528159	0.2498	0.53268
BN373_17551	-0.528112	0.0701795	0.276013
BN373_49311	-0.527708	0.200846	0.474776
BN373_28351	-0.527545	0.308047	0.594534
BN373_15961	-0.527274	0.0321987	0.175132
BN373_34161	-0.526903	0.057671	0.24835
BN373_01571	-0.526663	0.0240847	0.14627
BN373_01461	-0.52581	0.05753	0.247944
BN373_27451	-0.525709	0.122818	0.368733
BN373_03371	-0.525396	0.48811	0.735503
BN373_17591	-0.525049	0.0359226	0.188072
BN373_misc_RNA00331	-0.524782	0.384915	0.657383
BN373_47691	-0.523748	0.0696691	0.275115
BN373_14161	-0.523739	0.0135473	0.102223
BN373_01881	-0.522295	0.0362181	0.189041
BN373_34961	-0.522045	0.231784	0.513209
BN373_12391	-0.521484	0.120679	0.366661
BN373_48041	-0.521322	0.0193681	0.128012
BN373_05291	-0.52117	0.245054	0.524913
BN373_44151	-0.520957	0.0917976	0.321141
BN373_45161	-0.520554	0.0186682	0.125415
BN373_28241	-0.520363	0.0439156	0.210876
BN373_p01441	-0.52022	0.216091	0.495387
BN373_34141	-0.519964	0.0182519	0.124244
BN373_p01201	-0.5184	0.357814	0.635502
BN373_04651	-0.518349	0.0129501	0.099446
BN373_44681	-0.518018	0.049959	0.228273
BN373_01351	-0.516571	0.085111	0.306974
BN373_misc_RNA00091	-0.516265	0.156576	0.422197
BN373_42821	-0.515827	0.0412506	0.202968
BN373_43811	-0.515141	0.231623	0.513065
BN373_29971	-0.514994	0.0688937	0.273699
BN373_48851	-0.514806	0.0990372	0.331413
BN373_25171	-0.51394	0.0611855	0.255249
BN373_16181	-0.513825	0.345118	0.626945
BN373_01851	-0.513662	0.349612	0.63
BN373_27821	-0.513587	0.508396	0.748993
BN373_03161	-0.513586	0.149097	0.410307
BN373_17021	-0.513294	0.0995095	0.332048
BN373_17481	-0.513166	0.144201	0.404371
BN373_24141	-0.512883	0.619832	0.819305
BN373_17471	-0.512695	0.0743657	0.285483
BN373_44711	-0.512332	0.234803	0.516879
BN373_01341	-0.512317	0.406099	0.673986
BN373_29041	-0.512241	0.0435576	0.210423
BN373_14771	-0.511675	0.549376	0.776432
BN373_31751	-0.511673	0.0398842	0.198265
BN373_01671	-0.511249	0.0385538	0.193765
BN373_02841	-0.511053	0.0771819	0.291296
BN373_48241	-0.510584	0.330726	0.616881
BN373_29541	-0.510346	0.0505594	0.229439
BN373_04021	-0.510338	0.422259	0.685785
BN373_40811	-0.510276	0.0950306	0.324546
BN373_03151	-0.510244	0.216496	0.495674
BN373_27161	-0.509892	0.0745564	0.285483
BN373_12551	-0.509352	0.19976	0.474317
BN373_20981	-0.509051	0.05707	0.246561
BN373_19321	-0.509036	0.0720172	0.279585
BN373_28251	-0.508784	0.0462273	0.218941
BN373_misc_RNA00821	-0.508735	0.382389	0.655066
BN373_40631	-0.508538	0.16228	0.427808
BN373_25091	-0.508423	0.0931362	0.32211
BN373_14081	-0.506863	0.0769505	0.290629
BN373_00361	-0.506432	0.0365552	0.189516
BN373_14951	-0.506383	0.183654	0.456727
BN373_42281	-0.505741	0.100012	0.332579
BN373_04831	-0.504401	0.395985	0.665485
BN373_11641	-0.503755	0.150613	0.412556
BN373_28271	-0.503707	0.0702569	0.276013
BN373_20861	-0.503137	0.104021	0.339537
BN373_p01781	-0.501911	0.402232	0.670261
BN373_47381	-0.501411	0.131505	0.382914
BN373_09751	-0.500734	0.510731	0.750352
BN373_49991	-0.50073	0.131499	0.382914
BN373_18286	-0.500608	0.0517557	0.232682
BN373_35361	-0.500142	0.059711	0.252651
BN373_39381	-0.500099	0.0690171	0.273699
BN373_02641	-0.499923	0.170184	0.438582
BN373_32631	-0.499875	0.227503	0.509668
BN373_00811	-0.499521	0.423131	0.686523
BN373_32081	-0.499486	0.477485	0.729052
BN373_00181	-0.49915	0.106574	0.343339
BN373_02781	-0.498618	0.036205	0.189041
BN373_49251	-0.498588	0.278176	0.56318
BN373_43561	-0.498281	0.0889776	0.316061
BN373_01601	-0.497269	0.255788	0.539602
BN373_26461	-0.496614	0.0613072	0.255519
BN373_38181	-0.494987	0.27717	0.562829
BN373_28771	-0.494091	0.310638	0.595701
BN373_42061	-0.493655	0.0558807	0.243003
BN373_23011	-0.492946	0.291277	0.57885
BN373_33051	-0.492805	0.0909996	0.320246
BN373_21071	-0.492779	0.0420606	0.205284
BN373_misc_RNA00831	-0.492597	0.401151	0.669792
BN373_00201	-0.49251	0.111922	0.350242
BN373_08911	-0.492278	0.243382	0.523616
BN373_02701	-0.490994	0.184945	0.457962
BN373_misc_RNA00121	-0.49094	0.0911948	0.320579
BN373_02111	-0.490596	0.102393	0.337331
BN373_26441	-0.490583	0.228098	0.509744
BN373_42861	-0.489422	0.22317	0.505102
BN373_25431	-0.488456	0.103878	0.339367
BN373_41171	-0.488033	0.345678	0.626945
BN373_02301	-0.487775	0.113683	0.35349
BN373_14421	-0.487526	0.0438106	0.210754
BN373_42781	-0.487308	0.03625	0.189041
BN373_49031	-0.487289	0.177336	0.447467
BN373_34721	-0.486955	0.0633933	0.260987
BN373_28461	-0.486909	0.556794	0.780716
BN373_01481	-0.486748	0.545057	0.774655
BN373_09691	-0.486476	0.0725847	0.281134
BN373_12811	-0.486387	0.136132	0.391242
BN373_00041	-0.485213	0.0940287	0.322783
BN373_38151	-0.485098	0.125083	0.371359
BN373_32691	-0.48493	0.151352	0.413513
BN373_49321	-0.484789	0.152317	0.414444
BN373_04351	-0.4847	0.176799	0.446749
BN373_24471	-0.484113	0.226143	0.507915
BN373_02361	-0.483485	0.183671	0.456727
BN373_37081	-0.483315	0.480717	0.729949
BN373_43081	-0.48316	0.111805	0.350106
BN373_03931	-0.482927	0.128972	0.378441
BN373_42481	-0.48254	0.16382	0.429473
BN373_17111	-0.482323	0.0693365	0.274556
BN373_21761	-0.482008	0.228898	0.510299
BN373_p01751	-0.481832	0.255226	0.539059
BN373_06901	-0.481731	0.0319068	0.1739
BN373_15401	-0.481608	0.0474769	0.221698
BN373_43931	-0.48149	0.023091	0.143481
BN373_20751	-0.481286	0.304079	0.591029
BN373_24221	-0.480969	0.645567	0.834841
BN373_15621	-0.480826	0.102628	0.337478
BN373_42721	-0.480601	0.164844	0.43088
BN373_38131	-0.480419	0.140627	0.398188
BN373_18851	-0.479519	0.0658685	0.266584
BN373_36591	-0.478608	0.189453	0.462626
BN373_46941	-0.478361	0.271363	0.557843
BN373_12081	-0.477675	0.435867	0.69828
BN373_35861	-0.4774	0.0795087	0.295846
BN373_45201	-0.477065	0.0330279	0.177999
BN373_47751	-0.477051	0.0529016	0.234675
BN373_09511	-0.476784	0.0641133	0.262884
BN373_02491	-0.476695	0.298959	0.58644
BN373_misc_RNA00351	-0.476674	0.310813	0.595701
BN373_13731	-0.476039	0.0899082	0.318178
BN373_12281	-0.476034	0.075814	0.287974
BN373_48651	-0.475723	0.442623	0.704598
BN373_38501	-0.475274	0.543401	0.773873
BN373_49281	-0.475099	0.0462827	0.219008
BN373_28991	-0.474847	0.0345058	0.183731
BN373_04251	-0.474739	0.145014	0.404942
BN373_39871	-0.474724	0.175402	0.445973
BN373_39701	-0.47445	0.394119	0.66403
BN373_43181	-0.47431	0.0259048	0.153294
BN373_28291	-0.473583	0.0283171	0.161758
BN373_00351	-0.471745	0.065714	0.266568
BN373_32621	-0.470415	0.360865	0.638547
BN373_44651	-0.470162	0.0541714	0.2383
BN373_32981	-0.47006	0.0302554	0.168158
BN373_26401	-0.469869	0.413565	0.678717
BN373_09491	-0.469825	0.102141	0.33713
BN373_01751	-0.469136	0.0831624	0.303729
BN373_10381	-0.468513	0.388454	0.660135
BN373_12401	-0.468038	0.204626	0.480177
BN373_11771	-0.467883	0.379127	0.652212
BN373_27931	-0.467658	0.114686	0.355154
BN373_27771	-0.467137	0.626079	0.82229
BN373_45021	-0.466697	0.0352453	0.185657
BN373_13331	-0.46658	0.242141	0.522295
BN373_42401	-0.466365	0.186217	0.459043
BN373_21201	-0.466296	0.108488	0.346041
BN373_02281	-0.466208	0.25556	0.539334
BN373_35481	-0.466072	0.139047	0.395556
BN373_26151	-0.465424	0.435606	0.69828
BN373_48791	-0.465409	0.218686	0.499182
BN373_25526	-0.464703	0.523924	0.759654
BN373_03621	-0.464598	0.370513	0.644232
BN373_46481	-0.464488	0.162178	0.427808
BN373_48181	-0.464036	0.137772	0.394035
BN373_32741	-0.463951	0.0598108	0.252651
BN373_49711	-0.463514	0.0709364	0.277832
BN373_11651	-0.46311	0.0809747	0.299627
BN373_14931	-0.462998	0.0331087	0.178076
BN373_49941	-0.462831	0.037932	0.192522
BN373_11181	-0.462691	0.212948	0.492002
BN373_29721	-0.462408	0.589481	0.800741
BN373_17921	-0.462304	0.346071	0.627224
BN373_44461	-0.462202	0.113937	0.35407
BN373_06071	-0.461413	0.0927504	0.32211
BN373_41581	-0.461404	0.0854259	0.307556
BN373_48421	-0.460838	0.180628	0.452551
BN373_20631	-0.460321	0.412091	0.676841
BN373_21351	-0.460003	0.262388	0.547654
BN373_42771	-0.459812	0.102375	0.337331
BN373_43911	-0.459372	0.209753	0.487987
BN373_28301	-0.458771	0.07735	0.291516
BN373_08791	-0.458699	0.123045	0.368991
BN373_40541	-0.458309	0.212325	0.491195
BN373_34171	-0.457996	0.0926809	0.32211
BN373_01971	-0.456928	0.407142	0.674214
BN373_27961	-0.456838	0.259867	0.545176
BN373_01771	-0.456441	0.0292507	0.164659
BN373_47261	-0.456127	0.333464	0.618421
BN373_34231	-0.455915	0.0422212	0.205716
BN373_38061	-0.455685	0.0640294	0.262743
BN373_02311	-0.455662	0.162178	0.427808
BN373_48311	-0.455227	0.234334	0.516701
BN373_29641	-0.454725	0.0572805	0.247269
BN373_17451	-0.45406	0.426308	0.68899
BN373_38191	-0.453925	0.27018	0.556703
BN373_19721	-0.453474	0.237107	0.518727
BN373_19171	-0.453069	0.0542456	0.238384
BN373_12671	-0.452443	0.118473	0.363071
BN373_02261	-0.45154	0.0227381	0.142603
BN373_29311	-0.451246	0.0618977	0.257173
BN373_04621	-0.450461	0.330042	0.616464
BN373_35831	-0.450423	0.0948928	0.324492
BN373_46801	-0.450278	0.348217	0.628328
BN373_08281	-0.449816	0.13734	0.393224
BN373_09221	-0.449787	0.103753	0.339367
BN373_42761	-0.449429	0.329371	0.615861
BN373_31771	-0.449324	0.177813	0.448032
BN373_09411	-0.448523	0.0638093	0.262448
BN373_20821	-0.448443	0.087678	0.312978
BN373_40091	-0.448102	0.0227564	0.142603
BN373_10791	-0.4478	0.156377	0.422042
BN373_p01161	-0.44651	0.196784	0.471253
BN373_42461	-0.446212	0.488811	0.735503
BN373_49661	-0.446017	0.0497767	0.22816
BN373_18881	-0.445868	0.233	0.514613
BN373_32001	-0.445657	0.240947	0.522295
BN373_29451	-0.445426	0.21184	0.490754
BN373_30701	-0.445302	0.185833	0.458884
BN373_18531	-0.444213	0.407709	0.674716
BN373_12461	-0.443641	0.105102	0.340765
BN373_10561	-0.443381	0.235848	0.51789
BN373_27651	-0.442638	0.320681	0.608173
BN373_46091	-0.441798	0.327994	0.615235
BN373_19471	-0.441794	0.514614	0.753557
BN373_misc_RNA00031	-0.44153	0.186105	0.459043
BN373_08421	-0.441455	0.577025	0.791813
BN373_09131	-0.441375	0.0820991	0.301295
BN373_47111	-0.441291	0.378823	0.65221
BN373_43161	-0.440735	0.217566	0.496839
BN373_16911	-0.440475	0.239454	0.520646
BN373_04871	-0.439975	0.547095	0.775652
BN373_28191	-0.439867	0.144745	0.404804
BN373_28111	-0.439395	0.207596	0.484695
BN373_25421	-0.4393	0.238292	0.519507
BN373_31631	-0.438707	0.048878	0.225831
BN373_04521	-0.437815	0.0578664	0.248386
BN373_12531	-0.437588	0.049554	0.227401
BN373_05931	-0.437018	0.0912776	0.320588
BN373_39621	-0.436975	0.147226	0.408116
BN373_48641	-0.436704	0.620531	0.819305
BN373_02791	-0.436633	0.227787	0.509668
BN373_43201	-0.436242	0.0697437	0.275143
BN373_17851	-0.436176	0.138776	0.395556
BN373_23361	-0.436145	0.132394	0.383611
BN373_46391	-0.435804	0.131412	0.382914
BN373_44911	-0.435634	0.332006	0.617096
BN373_49771	-0.43528	0.0930948	0.32211
BN373_44511	-0.435223	0.224381	0.506645
BN373_13501	-0.435072	0.497087	0.741634
BN373_46331	-0.433771	0.215876	0.495295
BN373_12321	-0.433683	0.0753561	0.286645
BN373_44641	-0.433518	0.124186	0.370721
BN373_07021	-0.431982	0.0987305	0.331123
BN373_38821	-0.431419	0.183279	0.456608
BN373_20611	-0.431124	0.301417	0.589259
BN373_27061	-0.431108	0.623152	0.82028
BN373_47581	-0.430552	0.0749105	0.285768
BN373_38951	-0.430426	0.0762623	0.289263
BN373_19741	-0.430326	0.279894	0.565104
BN373_46291	-0.430272	0.312489	0.598186
BN373_42471	-0.429968	0.0702759	0.276013
BN373_45961	-0.429821	0.272233	0.558588
BN373_00451	-0.429639	0.102794	0.337605
BN373_11191	-0.429598	0.279835	0.565104
BN373_27121	-0.428089	0.0955599	0.325554
BN373_20971	-0.427998	0.222627	0.504711
BN373_39321	-0.427944	0.144605	0.404651
BN373_27341	-0.427873	0.358469	0.635604
BN373_18191	-0.427312	0.132105	0.383289
BN373_28031	-0.427184	0.33077	0.616881
BN373_37441	-0.427107	0.175531	0.446089
BN373_21381	-0.426909	0.472831	0.725773
BN373_44631	-0.426883	0.0745605	0.285483
BN373_04601	-0.424678	0.293388	0.581523
BN373_03531	-0.424436	0.393904	0.663878
BN373_16571	-0.423966	0.118109	0.362584
BN373_01791	-0.423873	0.528446	0.762359
BN373_19391	-0.423549	0.196482	0.471253
BN373_29011	-0.423527	0.0766332	0.289843
BN373_40581	-0.423203	0.227763	0.509668
BN373_13341	-0.423101	0.371116	0.644691
BN373_15141	-0.42277	0.743326	0.886368
BN373_37521	-0.422714	0.099921	0.332486
BN373_44441	-0.422216	0.285827	0.572287
BN373_08311	-0.421983	0.109926	0.347915
BN373_39761	-0.421945	0.446286	0.706793
BN373_28201	-0.421745	0.0976207	0.329723
BN373_21461	-0.421365	0.141295	0.399235
BN373_18781	-0.421147	0.169281	0.437954
BN373_49671	-0.421052	0.268197	0.55354
BN373_02161	-0.420682	0.532796	0.766038
BN373_04031	-0.420579	0.441132	0.703744
BN373_13721	-0.420222	0.0689658	0.273699
BN373_45951	-0.420023	0.230483	0.512679
BN373_34431	-0.419902	0.281328	0.566065
BN373_19191	-0.418541	0.131377	0.382914
BN373_09711	-0.418164	0.0398041	0.198237
BN373_17571	-0.417897	0.0799097	0.296536
BN373_03251	-0.417527	0.34282	0.625385
BN373_47801	-0.416441	0.3866	0.65867
BN373_47731	-0.416355	0.0634049	0.260987
BN373_04181	-0.416007	0.349517	0.63
BN373_02081	-0.415776	0.108447	0.346041
BN373_36921	-0.415535	0.473621	0.726219
BN373_43071	-0.415511	0.211854	0.490754
BN373_42941	-0.414767	0.100564	0.333788
BN373_21431	-0.414516	0.146825	0.408079
BN373_16811	-0.41437	0.182331	0.4551
BN373_41941	-0.413997	0.314884	0.600324
BN373_18821	-0.413908	0.152268	0.414444
BN373_15741	-0.413878	0.343373	0.625793
BN373_20841	-0.413699	0.399228	0.667558
BN373_29631	-0.413624	0.0926738	0.32211
BN373_06231	-0.413041	0.150467	0.412369
BN373_44971	-0.41252	0.112659	0.35154
BN373_45971	-0.411577	0.121336	0.367194
BN373_25901	-0.410569	0.237263	0.518854
BN373_20371	-0.410489	0.123113	0.368991
BN373_02551	-0.410114	0.135642	0.390043
BN373_33071	-0.409285	0.288136	0.57539
BN373_misc_RNA00561	-0.408259	0.521599	0.758615
BN373_24261	-0.408243	0.220784	0.502366
BN373_33091	-0.408176	0.215957	0.495295
BN373_24971	-0.408151	0.339705	0.623022
BN373_05311	-0.406842	0.0713114	0.27823
BN373_misc_RNA00781	-0.405969	0.456732	0.714055
BN373_28361	-0.405807	0.0738948	0.284409
BN373_23941	-0.405609	0.225006	0.506645
BN373_02121	-0.405568	0.341494	0.624037
BN373_04591	-0.404731	0.301786	0.589591
BN373_08431	-0.404719	0.27392	0.560497
BN373_17001	-0.404599	0.375456	0.649259
BN373_04461	-0.404034	0.267176	0.552748
BN373_35841	-0.40392	0.273899	0.560497
BN373_21221	-0.403495	0.358194	0.635587
BN373_misc_RNA00356	-0.403472	0.590318	0.800758
BN373_34601	-0.403351	0.178166	0.448584
BN373_08491	-0.403203	0.0936132	0.322398
BN373_21301	-0.402686	0.0929646	0.32211
BN373_44271	-0.402493	0.39006	0.661248
BN373_48011	-0.402407	0.0537852	0.237258
BN373_03791	-0.402022	0.408226	0.675167
BN373_41911	-0.401929	0.309564	0.595565
BN373_12341	-0.401466	0.109321	0.34731
BN373_05351	-0.40068	0.095211	0.324744
BN373_47761	-0.400623	0.106696	0.343339
BN373_22181	-0.400161	0.235778	0.51789
BN373_04211	-0.400035	0.37185	0.645044
BN373_09471	-0.39972	0.0642461	0.263023
BN373_00471	-0.399595	0.104253	0.339668
BN373_36621	-0.399006	0.0658025	0.266584
BN373_35591	-0.398985	0.10436	0.339809
BN373_06641	-0.398841	0.137662	0.393934
BN373_p01291	-0.398461	0.226028	0.507915
BN373_08641	-0.39701	0.0602673	0.254045
BN373_31741	-0.396656	0.155084	0.419611
BN373_03951	-0.39572	0.178563	0.449282
BN373_03361	-0.395409	0.571977	0.788863
BN373_08471	-0.394768	0.110713	0.348713
BN373_48111	-0.394705	0.144556	0.404651
BN373_36091	-0.394586	0.26832	0.55354
BN373_03541	-0.394437	0.425995	0.68899
BN373_20781	-0.394176	0.153212	0.415816
BN373_35041	-0.394097	0.147816	0.408686
BN373_02831	-0.393562	0.0651523	0.265302
BN373_misc_RNA00771	-0.393554	0.455197	0.712504
BN373_47371	-0.392834	0.0611696	0.255249
BN373_p01141	-0.39228	0.132336	0.383611
BN373_49781	-0.392129	0.125114	0.371359
BN373_29321	-0.392019	0.178201	0.448584
BN373_10891	-0.391909	0.167958	0.435643
BN373_24501	-0.39148	0.241502	0.522295
BN373_27271	-0.39111	0.347007	0.627548
BN373_29091	-0.3909	0.329072	0.615808
BN373_34421	-0.39059	0.403124	0.671325
BN373_45931	-0.390427	0.0618739	0.257173
BN373_19641	-0.39034	0.1611	0.427808
BN373_17311	-0.390314	0.144574	0.404651
BN373_39001	-0.39001	0.308913	0.595418
BN373_16071	-0.390008	0.20081	0.474776
BN373_00991	-0.389799	0.240961	0.522295
BN373_23551	-0.389748	0.286874	0.573317
BN373_24241	-0.389374	0.340232	0.623293
BN373_31641	-0.38925	0.186854	0.459544
BN373_40931	-0.388638	0.121043	0.367194
BN373_34221	-0.388546	0.125284	0.371359
BN373_36181	-0.38835	0.309055	0.595473
BN373_09441	-0.388322	0.256164	0.540153
BN373_04821	-0.388104	0.123484	0.369478
BN373_33281	-0.387919	0.145582	0.405806
BN373_00631	-0.387566	0.223655	0.505961
BN373_25251	-0.387394	0.0682586	0.272113
BN373_18941	-0.3865	0.446415	0.706793
BN373_43641	-0.386496	0.169904	0.438582
BN373_38621	-0.385922	0.285322	0.571652
BN373_39291	-0.385452	0.397973	0.666523
BN373_30331	-0.38528	0.259793	0.545176
BN373_26001	-0.385198	0.237639	0.519196
BN373_32071	-0.384853	0.546602	0.775333
BN373_01211	-0.383984	0.544385	0.773907
BN373_43941	-0.38359	0.163102	0.428436
BN373_44901	-0.383542	0.197647	0.472031
BN373_24401	-0.382976	0.23781	0.519196
BN373_40131	-0.382954	0.231041	0.512874
BN373_p00271	-0.382033	0.219282	0.500114
BN373_16951	-0.381648	0.116442	0.359125
BN373_42851	-0.380933	0.112134	0.350311
BN373_18991	-0.380742	0.265423	0.550345
BN373_12821	-0.380673	0.0717352	0.279152
BN373_43631	-0.380593	0.125027	0.371359
BN373_14241	-0.380447	0.301504	0.589259
BN373_15941	-0.380439	0.381339	0.653479
BN373_08801	-0.380277	0.231287	0.512964
BN373_44671	-0.380167	0.105933	0.34204
BN373_06001	-0.380122	0.303033	0.590263
BN373_08871	-0.379414	0.170727	0.439344
BN373_49951	-0.379386	0.0642074	0.263023
BN373_32301	-0.379325	0.367042	0.642444
BN373_06241	-0.379212	0.0531709	0.235459
BN373_36841	-0.379168	0.344567	0.626779
BN373_06661	-0.379083	0.0925606	0.32211
BN373_44051	-0.378781	0.104959	0.340716
BN373_20601	-0.378291	0.361541	0.638547
BN373_18181	-0.377946	0.260299	0.54542
BN373_37651	-0.377854	0.156123	0.421887
BN373_46771	-0.37709	0.420537	0.684871
BN373_39911	-0.376311	0.089766	0.318178
BN373_28021	-0.376121	0.0746747	0.285483
BN373_37511	-0.375936	0.129243	0.378817
BN373_43981	-0.375773	0.155874	0.421535
BN373_08811	-0.375619	0.138404	0.395111
BN373_14631	-0.375274	0.682401	0.859439
BN373_12491	-0.374306	0.221226	0.502739
BN373_46101	-0.374246	0.235532	0.51784
BN373_47791	-0.37413	0.248961	0.531317
BN373_12451	-0.373982	0.140064	0.397596
BN373_03381	-0.373785	0.171366	0.440121
BN373_27201	-0.373174	0.143077	0.402281
BN373_25741	-0.372926	0.167439	0.434883
BN373_07141	-0.372687	0.200096	0.474443
BN373_12501	-0.372338	0.120395	0.366217
BN373_15561	-0.372214	0.331807	0.616943
BN373_39301	-0.371893	0.256804	0.540886
BN373_42151	-0.371494	0.296783	0.585004
BN373_38641	-0.371168	0.480692	0.729949
BN373_05321	-0.371148	0.255351	0.539108
BN373_13461	-0.370886	0.310079	0.595565
BN373_48351	-0.370248	0.120004	0.365735
BN373_22591	-0.369889	0.56302	0.783823
BN373_38001	-0.36937	0.336113	0.620823
BN373_27671	-0.368988	0.47819	0.72941
BN373_38121	-0.368287	0.189055	0.462116
BN373_26341	-0.368042	0.361932	0.638547
BN373_43571	-0.368029	0.244917	0.524913
BN373_09351	-0.367854	0.22466	0.506645
BN373_08851	-0.367708	0.170489	0.439155
BN373_19001	-0.366771	0.0903981	0.31834
BN373_31151	-0.366275	0.542258	0.773366
BN373_48051	-0.366204	0.102127	0.33713
BN373_48831	-0.365533	0.0526302	0.234307
BN373_14341	-0.364962	0.563097	0.783823
BN373_21111	-0.364868	0.257154	0.541408
BN373_27051	-0.364804	0.572233	0.78901
BN373_10371	-0.364803	0.426129	0.68899
BN373_18581	-0.364523	0.201776	0.476339
BN373_28601	-0.363552	0.256379	0.540205
BN373_32511	-0.363389	0.0726853	0.281318
BN373_36251	-0.362981	0.677533	0.858467
BN373_38781	-0.362699	0.281152	0.566065
BN373_49261	-0.362518	0.0785642	0.293755
BN373_29691	-0.362277	0.176367	0.446456
BN373_34381	-0.362028	0.113174	0.352523
BN373_49761	-0.36175	0.124141	0.370721
BN373_44451	-0.361643	0.252962	0.536837
BN373_42901	-0.360898	0.150999	0.413187
BN373_19601	-0.360862	0.580125	0.794265
BN373_43971	-0.36062	0.0912147	0.320579
BN373_43921	-0.359781	0.0695248	0.274892
BN373_35941	-0.359061	0.1914	0.464909
BN373_26131	-0.358296	0.242127	0.522295
BN373_21311	-0.358251	0.188129	0.46077
BN373_48061	-0.358129	0.197731	0.472031
BN373_19301	-0.358012	0.465934	0.720841
BN373_47571	-0.357841	0.109027	0.347136
BN373_29491	-0.357387	0.201116	0.474992
BN373_36811	-0.357384	0.518051	0.755925
BN373_14471	-0.35724	0.71371	0.875393
BN373_18281	-0.356496	0.140343	0.397964
BN373_12781	-0.356127	0.349997	0.630105
BN373_49541	-0.355681	0.0991304	0.331516
BN373_37501	-0.355231	0.282713	0.568297
BN373_05941	-0.355147	0.0984741	0.330778
BN373_28281	-0.354707	0.11457	0.355154
BN373_41901	-0.354487	0.308398	0.594855
BN373_31021	-0.354439	0.173514	0.442772
BN373_23021	-0.353846	0.506383	0.748309
BN373_14121	-0.353763	0.234655	0.516799
BN373_25771	-0.353717	0.307147	0.593735
BN373_15361	-0.353477	0.144525	0.404651
BN373_25241	-0.353352	0.125849	0.371948
BN373_41201	-0.353283	0.542611	0.773661
BN373_43611	-0.353153	0.20251	0.477435
BN373_19951	-0.353065	0.21391	0.493143
BN373_02071	-0.352998	0.26399	0.548844
BN373_29581	-0.352974	0.163291	0.42845
BN373_17821	-0.352812	0.191516	0.464924
BN373_misc_RNA00741	-0.352633	0.39666	0.665771
BN373_35851	-0.352246	0.241288	0.522295
BN373_45331	-0.35178	0.108247	0.345976
BN373_36831	-0.351679	0.35768	0.635477
BN373_08781	-0.351055	0.271501	0.55791
BN373_11391	-0.350598	0.502594	0.745196
BN373_46831	-0.350366	0.15177	0.414016
BN373_02571	-0.350242	0.337236	0.621422
BN373_01361	-0.350168	0.161669	0.427808
BN373_35651	-0.349613	0.18804	0.46077
BN373_09261	-0.349361	0.124988	0.371359
BN373_05991	-0.349102	0.449018	0.708037
BN373_40571	-0.349079	0.186123	0.459043
BN373_49691	-0.348494	0.198444	0.473064
BN373_p01401	-0.347647	0.410422	0.676689
BN373_39841	-0.347535	0.238341	0.519507
BN373_12541	-0.346351	0.12537	0.371359
BN373_38681	-0.346238	0.235809	0.51789
BN373_17381	-0.346028	0.72799	0.880322
BN373_11401	-0.345922	0.455697	0.713066
BN373_39501	-0.345799	0.440327	0.703094
BN373_34211	-0.345597	0.346985	0.627548
BN373_30681	-0.345353	0.141938	0.399749
BN373_01531	-0.345305	0.355597	0.633314
BN373_16851	-0.345218	0.0937932	0.322766
BN373_36581	-0.345	0.158434	0.425475
BN373_17931	-0.344672	0.474079	0.726219
BN373_38161	-0.344573	0.353816	0.632205
BN373_36351	-0.344406	0.366247	0.641944
BN373_28451	-0.344274	0.297455	0.585435
BN373_44291	-0.344107	0.0723359	0.280374
BN373_18571	-0.343413	0.283252	0.569074
BN373_29751	-0.342996	0.232488	0.514338
BN373_misc_RNA00521	-0.342758	0.305147	0.592032
BN373_03261	-0.342537	0.576713	0.791813
BN373_11201	-0.341819	0.337004	0.621422
BN373_02661	-0.34146	0.163018	0.428427
BN373_26331	-0.341093	0.285928	0.572287
BN373_48321	-0.340223	0.331717	0.616943
BN373_10761	-0.339461	0.419722	0.684173
BN373_48521	-0.338401	0.093272	0.322268
BN373_16051	-0.338145	0.22882	0.510299
BN373_06401	-0.337777	0.431123	0.694028
BN373_02051	-0.337761	0.403907	0.671998
BN373_42021	-0.337458	0.196734	0.471253
BN373_p00641	-0.337458	0.292662	0.58031
BN373_35961	-0.337054	0.260024	0.545291
BN373_25491	-0.336919	0.263834	0.548732
BN373_42641	-0.336779	0.104886	0.340687
BN373_19901	-0.336664	0.37635	0.650367
BN373_02151	-0.335861	0.232329	0.5142
BN373_09251	-0.335763	0.535075	0.76786
BN373_26121	-0.335741	0.515974	0.754509
BN373_p01871	-0.335455	0.448337	0.70775
BN373_00551	-0.335399	0.216812	0.495969
BN373_14501	-0.335064	0.702612	0.86951
BN373_05891	-0.334672	0.160848	0.427808
BN373_24811	-0.334373	0.23609	0.517995
BN373_49271	-0.334291	0.139383	0.396086
BN373_07981	-0.334	0.307909	0.594534
BN373_31681	-0.333525	0.162738	0.428427
BN373_18601	-0.333205	0.741681	0.886101
BN373_15201	-0.333123	0.173559	0.442772
BN373_22221	-0.33305	0.48295	0.731769
BN373_44941	-0.332865	0.245206	0.524913
BN373_25641	-0.332553	0.157727	0.424602
BN373_17861	-0.332484	0.409199	0.67623
BN373_40951	-0.332464	0.445296	0.70657
BN373_32431	-0.332289	0.223071	0.505102
BN373_21391	-0.332266	0.111801	0.350106
BN373_24381	-0.331947	0.530514	0.76353
BN373_28261	-0.331767	0.255	0.538796
BN373_47821	-0.331482	0.134295	0.387638
BN373_48171	-0.331386	0.322222	0.60979
BN373_02541	-0.331191	0.314961	0.600324
BN373_12831	-0.331073	0.204702	0.480177
BN373_43701	-0.329192	0.40762	0.674716
BN373_47631	-0.329028	0.277215	0.562829
BN373_00721	-0.328922	0.195944	0.470971
BN373_12761	-0.328283	0.364127	0.640075
BN373_30311	-0.328264	0.24731	0.528217
BN373_misc_RNA00346	-0.327927	0.679983	0.859439
BN373_38741	-0.327829	0.192391	0.466196
BN373_p01951	-0.327721	0.73257	0.881939
BN373_31671	-0.327497	0.288612	0.575533
BN373_39941	-0.327402	0.314183	0.599916
BN373_02171	-0.32732	0.176681	0.446662
BN373_34741	-0.327174	0.361874	0.638547
BN373_46001	-0.326603	0.108048	0.345676
BN373_15541	-0.326086	0.168634	0.43692
BN373_34801	-0.325989	0.403727	0.671909
BN373_32831	-0.325737	0.478707	0.729523
BN373_20591	-0.325269	0.621042	0.819305
BN373_09941	-0.325255	0.430235	0.69365
BN373_45771	-0.325062	0.350068	0.630105
BN373_40171	-0.324856	0.0947244	0.324125
BN373_24361	-0.324412	0.669371	0.853007
BN373_08241	-0.324022	0.265478	0.550345
BN373_35461	-0.323816	0.220837	0.502366
BN373_06651	-0.323078	0.160098	0.427232
BN373_44661	-0.322814	0.161978	0.427808
BN373_07131	-0.322651	0.246036	0.526132
BN373_21751	-0.322414	0.319939	0.607478
BN373_47771	-0.322056	0.180135	0.451739
BN373_12521	-0.321955	0.179623	0.450668
BN373_32091	-0.321711	0.245531	0.525262
BN373_29201	-0.321444	0.357428	0.635323
BN373_21901	-0.320877	0.351479	0.630999
BN373_04451	-0.320689	0.502239	0.745196
BN373_p02321	-0.320566	0.588788	0.800207
BN373_01561	-0.319831	0.56246	0.783823
BN373_00531	-0.31938	0.108343	0.345994
BN373_38841	-0.319089	0.237532	0.519196
BN373_12441	-0.318657	0.121477	0.367194
BN373_44141	-0.318525	0.242308	0.522295
BN373_26371	-0.318045	0.195756	0.470971
BN373_08571	-0.317992	0.160637	0.427808
BN373_13191	-0.317987	0.187502	0.460343
BN373_27311	-0.317395	0.321515	0.609102
BN373_17281	-0.316967	0.302769	0.590263
BN373_23411	-0.316778	0.274589	0.560817
BN373_44951	-0.316522	0.313698	0.599637
BN373_26431	-0.316405	0.303895	0.590896
BN373_27151	-0.316168	0.203298	0.478656
BN373_17171	-0.316013	0.110628	0.348681
BN373_15751	-0.315783	0.298834	0.58644
BN373_07541	-0.31568	0.440711	0.703285
BN373_45301	-0.315384	0.370609	0.644232
BN373_23351	-0.315325	0.366273	0.641944
BN373_49331	-0.315308	0.1701	0.438582
BN373_35451	-0.315276	0.150128	0.412301
BN373_10851	-0.31514	0.508877	0.749286
BN373_27731	-0.315061	0.68848	0.863484
BN373_26681	-0.315043	0.325306	0.612788
BN373_07001	-0.314854	0.114337	0.354834
BN373_38791	-0.314282	0.511266	0.750868
BN373_12731	-0.314191	0.147552	0.408593
BN373_05151	-0.313921	0.454087	0.712271
BN373_09561	-0.313903	0.166948	0.43421
BN373_41551	-0.313822	0.297779	0.585843
BN373_12571	-0.313692	0.29074	0.578602
BN373_48131	-0.313551	0.378158	0.651387
BN373_33061	-0.313212	0.214486	0.493411
BN373_08231	-0.31316	0.504265	0.746496
BN373_48871	-0.31287	0.26508	0.550345
BN373_30341	-0.312463	0.475848	0.728022
BN373_34671	-0.312439	0.355255	0.633314
BN373_35321	-0.312288	0.561654	0.783367
BN373_09271	-0.311983	0.327004	0.614679
BN373_08841	-0.311874	0.214184	0.493143
BN373_39881	-0.311777	0.261538	0.54674
BN373_24481	-0.311503	0.571181	0.788407
BN373_18891	-0.311129	0.275148	0.561188
BN373_39491	-0.3106	0.23599	0.517989
BN373_04631	-0.31044	0.279532	0.56496
BN373_27621	-0.310096	0.242814	0.522818
BN373_47271	-0.309469	0.280141	0.56517
BN373_02401	-0.309349	0.384748	0.657383
BN373_06611	-0.309269	0.124091	0.370721
BN373_p00231	-0.308932	0.355352	0.633314
BN373_20231	-0.308771	0.38797	0.659524
BN373_42651	-0.308718	0.122952	0.368925
BN373_19101	-0.308549	0.370601	0.644232
BN373_37381	-0.308483	0.127198	0.37402
BN373_41491	-0.307962	0.498256	0.743119
BN373_17461	-0.3079	0.126508	0.373067
BN373_04611	-0.3078	0.315764	0.601424
BN373_32311	-0.307185	0.10448	0.339993
BN373_49961	-0.306409	0.102781	0.337605
BN373_04711	-0.305955	0.177097	0.447076
BN373_11071	-0.305514	0.349736	0.63
BN373_03661	-0.305216	0.335279	0.619928
BN373_06031	-0.305053	0.322716	0.610288
BN373_34981	-0.30498	0.214106	0.493143
BN373_p01431	-0.304442	0.480737	0.729949
BN373_02061	-0.303646	0.52284	0.758615
BN373_18341	-0.303347	0.238576	0.519587
BN373_47781	-0.303088	0.204613	0.480177
BN373_28511	-0.302703	0.541943	0.77333
BN373_00241	-0.302624	0.516266	0.754729
BN373_08561	-0.302091	0.364226	0.640075
BN373_16061	-0.30173	0.51994	0.75758
BN373_01611	-0.301643	0.263533	0.548732
BN373_12691	-0.301427	0.207487	0.484654
BN373_27301	-0.301332	0.350355	0.63026
BN373_08161	-0.301208	0.369802	0.644232
BN373_31201	-0.30077	0.160954	0.427808
BN373_30561	-0.300696	0.741697	0.886101
BN373_34661	-0.300645	0.226594	0.508278
BN373_42621	-0.300186	0.122464	0.368273
BN373_06271	-0.299442	0.345399	0.626945
BN373_27111	-0.29883	0.300321	0.58781
BN373_34391	-0.298749	0.353958	0.632247
BN373_41341	-0.298721	0.294015	0.582114
BN373_28821	-0.297974	0.294734	0.58267
BN373_30751	-0.297968	0.427309	0.689978
BN373_36481	-0.297883	0.299238	0.586772
BN373_01931	-0.297321	0.16594	0.43247
BN373_42141	-0.297168	0.447135	0.707165
BN373_07011	-0.296962	0.340611	0.623365
BN373_48301	-0.296051	0.392654	0.663073
BN373_06261	-0.295968	0.329226	0.615808
BN373_45051	-0.295821	0.281298	0.566065
BN373_18921	-0.295671	0.175996	0.446456
BN373_40391	-0.295602	0.192948	0.466348
BN373_17271	-0.295536	0.210829	0.489875
BN373_p01281	-0.295295	0.517574	0.755601
BN373_p01121	-0.294648	0.361772	0.638547
BN373_01981	-0.294636	0.480305	0.729949
BN373_16541	-0.294582	0.296796	0.585004
BN373_32521	-0.294283	0.306677	0.593474
BN373_23401	-0.294036	0.284406	0.570744
BN373_36001	-0.293787	0.675854	0.857631
BN373_17341	-0.293515	0.361838	0.638547
BN373_34061	-0.293321	0.41435	0.679794
BN373_29531	-0.29309	0.156163	0.421887
BN373_04511	-0.292898	0.653553	0.841731
BN373_15061	-0.2928	0.433209	0.69644
BN373_05331	-0.292665	0.183644	0.456727
BN373_32211	-0.292561	0.276008	0.56174
BN373_40081	-0.292278	0.203897	0.479453
BN373_28471	-0.291904	0.830835	0.929681
BN373_40311	-0.291533	0.236872	0.518638
BN373_46711	-0.291166	0.190286	0.464269
BN373_06021	-0.291039	0.401764	0.670064
BN373_10491	-0.290922	0.450598	0.709082
BN373_18861	-0.290418	0.402545	0.670573
BN373_37531	-0.290382	0.188221	0.46077
BN373_42831	-0.290309	0.183873	0.457017
BN373_14531	-0.290307	0.719698	0.876289
BN373_47101	-0.289942	0.565474	0.784782
BN373_34651	-0.289708	0.24511	0.524913
BN373_17301	-0.289283	0.206813	0.483935
BN373_17711	-0.288762	0.638619	0.829898
BN373_30991	-0.288664	0.264189	0.549042
BN373_39901	-0.288635	0.137955	0.394347
BN373_05391	-0.288046	0.406303	0.673986
BN373_48511	-0.287988	0.360642	0.638547
BN373_p00501	-0.287736	0.410609	0.676689
BN373_26451	-0.287516	0.297252	0.585435
BN373_39661	-0.287002	0.444001	0.705577
BN373_20811	-0.286652	0.13017	0.380694
BN373_46071	-0.286542	0.298047	0.58595
BN373_39581	-0.285903	0.377076	0.650367
BN373_06221	-0.285765	0.295226	0.582991
BN373_19881	-0.285682	0.330928	0.616881
BN373_10201	-0.28566	0.724565	0.878518
BN373_41501	-0.285238	0.596618	0.805495
BN373_32121	-0.284894	0.449917	0.708755
BN373_28761	-0.28479	0.738458	0.885816
BN373_37681	-0.284472	0.138445	0.395111
BN373_39481	-0.283968	0.340728	0.623365
BN373_19701	-0.2839	0.500244	0.743906
BN373_04881	-0.283311	0.263774	0.548732
BN373_47811	-0.282978	0.675742	0.857631
BN373_23661	-0.282821	0.613382	0.816716
BN373_47281	-0.282764	0.470146	0.723742
BN373_33261	-0.282502	0.158543	0.425505
BN373_43961	-0.282306	0.240066	0.521437
BN373_30761	-0.282044	0.34089	0.623365
BN373_05341	-0.282028	0.170092	0.438582
BN373_29001	-0.281885	0.258703	0.544239
BN373_misc_RNA00511	-0.281535	0.542995	0.773793
BN373_38071	-0.28085	0.634502	0.82667
BN373_01011	-0.280734	0.431089	0.694028
BN373_02731	-0.280682	0.401244	0.669792
BN373_32231	-0.280355	0.159748	0.426797
BN373_46061	-0.279566	0.313999	0.599916
BN373_34201	-0.279466	0.570417	0.787937
BN373_38691	-0.279197	0.250407	0.533546
BN373_18961	-0.278362	0.164735	0.430809
BN373_20011	-0.278187	0.557458	0.780793
BN373_38751	-0.277338	0.331337	0.616881
BN373_25551	-0.276705	0.270816	0.557365
BN373_18431	-0.276292	0.22659	0.508278
BN373_17971	-0.276176	0.359619	0.637299
BN373_49641	-0.276098	0.469328	0.72315
BN373_34611	-0.276094	0.410674	0.676689
BN373_15161	-0.276017	0.370958	0.644628
BN373_10081	-0.275988	0.434278	0.696837
BN373_15231	-0.275042	0.31979	0.607478
BN373_30791	-0.274849	0.449385	0.708404
BN373_23501	-0.274817	0.418696	0.683979
BN373_42211	-0.274781	0.277861	0.563139
BN373_42431	-0.274776	0.36513	0.640575
BN373_28551	-0.274621	0.492088	0.736851
BN373_23571	-0.274601	0.634703	0.82667
BN373_misc_RNA00111	-0.274142	0.502819	0.745322
BN373_35751	-0.273994	0.303129	0.590263
BN373_40321	-0.273823	0.359665	0.637299
BN373_10711	-0.273791	0.555308	0.780044
BN373_45031	-0.273685	0.284631	0.570896
BN373_27391	-0.273515	0.242224	0.522295
BN373_06421	-0.273324	0.697208	0.865646
BN373_01321	-0.27326	0.530155	0.76348
BN373_12511	-0.273148	0.306864	0.593608
BN373_08591	-0.272899	0.363808	0.640075
BN373_08111	-0.272828	0.251871	0.535805
BN373_15531	-0.272544	0.279609	0.56496
BN373_40061	-0.27243	0.288345	0.57539
BN373_06721	-0.271888	0.466227	0.720841
BN373_21341	-0.271738	0.634028	0.826407
BN373_22081	-0.271548	0.197158	0.471512
BN373_48141	-0.271109	0.406887	0.674213
BN373_25591	-0.270557	0.219386	0.500136
BN373_p00281	-0.270403	0.471285	0.724723
BN373_18831	-0.27001	0.371926	0.645044
BN373_48801	-0.269941	0.44857	0.70775
BN373_36981	-0.269846	0.7616	0.893458
BN373_34781	-0.269804	0.286081	0.572377
BN373_44211	-0.269757	0.338672	0.62252
BN373_39021	-0.269328	0.393083	0.663217
BN373_40071	-0.269268	0.416962	0.682395
BN373_09381	-0.268936	0.392568	0.663073
BN373_41371	-0.268925	0.691662	0.864576
BN373_00381	-0.268754	0.208657	0.486528
BN373_25831	-0.268672	0.358076	0.635587
BN373_42931	-0.268482	0.244818	0.524913
BN373_26111	-0.26793	0.394604	0.664426
BN373_08481	-0.267842	0.171422	0.440121
BN373_20871	-0.26678	0.390632	0.661722
BN373_08651	-0.266701	0.393262	0.663217
BN373_29651	-0.265387	0.23653	0.518565
BN373_39151	-0.26501	0.436538	0.698723
BN373_38851	-0.264653	0.474859	0.726996
BN373_44281	-0.264451	0.335826	0.620508
BN373_46081	-0.26408	0.496358	0.741214
BN373_42051	-0.263483	0.398051	0.666523
BN373_10731	-0.263448	0.50835	0.748993
BN373_37061	-0.263043	0.62331	0.82028
BN373_misc_RNA00168	-0.262984	0.458601	0.715504
BN373_37851	-0.262204	0.450981	0.709447
BN373_misc_RNA00851	-0.262045	0.661823	0.847044
BN373_02721	-0.261896	0.660928	0.846175
BN373_43991	-0.26167	0.529008	0.762448
BN373_33161	-0.261349	0.241874	0.522295
BN373_09201	-0.261336	0.651259	0.840201
BN373_12841	-0.261166	0.321458	0.609102
BN373_48991	-0.261056	0.380203	0.652726
BN373_04921	-0.260971	0.196584	0.471253
BN373_22541	-0.260713	0.338964	0.622626
BN373_35511	-0.260658	0.294315	0.582306
BN373_15121	-0.260621	0.466144	0.720841
BN373_48021	-0.26038	0.273781	0.560497
BN373_02431	-0.260172	0.298681	0.58644
BN373_35031	-0.259232	0.224487	0.506645
BN373_16041	-0.258283	0.192851	0.466348
BN373_29741	-0.258246	0.260754	0.545531
BN373_32791	-0.258132	0.471388	0.724723
BN373_15021	-0.257839	0.454635	0.712504
BN373_01991	-0.25782	0.451626	0.710042
BN373_06041	-0.257798	0.49656	0.741214
BN373_23641	-0.257726	0.459478	0.715578
BN373_25711	-0.257139	0.335602	0.62031
BN373_18271	-0.256854	0.323773	0.611417
BN373_31141	-0.25652	0.643713	0.833096
BN373_44551	-0.256498	0.372345	0.64535
BN373_36341	-0.256406	0.397027	0.665771
BN373_22411	-0.256059	0.752673	0.890651
BN373_40821	-0.255887	0.377905	0.651387
BN373_47061	-0.25505	0.410649	0.676689
BN373_p01451	-0.254929	0.480772	0.729949
BN373_35021	-0.253831	0.214036	0.493143
BN373_10111	-0.253612	0.607599	0.812728
BN373_misc_RNA00241	-0.253231	0.751626	0.89047
BN373_29461	-0.253011	0.237	0.518705
BN373_19871	-0.252999	0.548344	0.775855
BN373_41931	-0.25288	0.439039	0.701248
BN373_39311	-0.252626	0.575214	0.790454
BN373_43041	-0.252448	0.387748	0.659524
BN373_09541	-0.2524	0.324002	0.611633
BN373_01781	-0.252261	0.221285	0.502739
BN373_38371	-0.252144	0.640111	0.830456
BN373_49701	-0.251996	0.331421	0.616881
BN373_04741	-0.251762	0.382526	0.65509
BN373_06161	-0.251415	0.393459	0.663339
BN373_40801	-0.251218	0.37007	0.644232
BN373_27921	-0.25117	0.337785	0.621964
BN373_13561	-0.251114	0.352436	0.631343
BN373_09551	-0.250142	0.347575	0.627596
BN373_16981	-0.250019	0.410439	0.676689
BN373_18451	-0.249867	0.590333	0.800758
BN373_25991	-0.249813	0.294903	0.582788
BN373_17491	-0.249617	0.473998	0.726219
BN373_30391	-0.249546	0.673124	0.855532
BN373_37771	-0.248911	0.29123	0.57885
BN373_16941	-0.248639	0.39714	0.665771
BN373_47991	-0.248614	0.437287	0.699711
BN373_09401	-0.248538	0.200725	0.474776
BN373_40381	-0.248292	0.337026	0.621422
BN373_34121	-0.248264	0.22318	0.505102
BN373_18491	-0.246916	0.584332	0.796803
BN373_41241	-0.246205	0.333723	0.618421
BN373_08601	-0.246165	0.442716	0.704598
BN373_21371	-0.245809	0.390886	0.661744
BN373_08461	-0.245422	0.306577	0.593474
BN373_20911	-0.245286	0.593442	0.803044
BN373_08441	-0.245181	0.561572	0.783367
BN373_04951	-0.245135	0.468703	0.722566
BN373_29841	-0.245021	0.463025	0.718774
BN373_16731	-0.2446	0.561061	0.783157
BN373_13941	-0.244368	0.319142	0.606988
BN373_17101	-0.244121	0.409935	0.676689
BN373_15071	-0.243994	0.378917	0.65221
BN373_29281	-0.242944	0.266284	0.551455
BN373_14221	-0.242837	0.416683	0.682359
BN373_33841	-0.242316	0.684979	0.861329
BN373_49681	-0.242313	0.226694	0.508278
BN373_34241	-0.241372	0.528474	0.762359
BN373_49461	-0.241215	0.267998	0.55354
BN373_45061	-0.241057	0.551145	0.777456
BN373_43021	-0.2408	0.490772	0.736578
BN373_49631	-0.240546	0.269626	0.555776
BN373_07821	-0.240381	0.568722	0.786817
BN373_15031	-0.240142	0.339377	0.623022
BN373_45341	-0.239979	0.350709	0.63047
BN373_42491	-0.23961	0.326832	0.614573
BN373_46401	-0.23873	0.222625	0.504711
BN373_02001	-0.238428	0.504051	0.746496
BN373_48271	-0.238297	0.672738	0.855451
BN373_43051	-0.238293	0.491826	0.736838
BN373_17401	-0.238127	0.480407	0.729949
BN373_35211	-0.23768	0.333882	0.618421
BN373_38921	-0.237149	0.431053	0.694028
BN373_06171	-0.236736	0.373036	0.645915
BN373_43781	-0.236579	0.452192	0.710721
BN373_17211	-0.236321	0.481742	0.730587
BN373_00141	-0.236205	0.64915	0.838499
BN373_06931	-0.236062	0.346971	0.627548
BN373_10621	-0.236029	0.2751	0.561188
BN373_00461	-0.23572	0.292667	0.58031
BN373_37841	-0.234849	0.49918	0.743662
BN373_40711	-0.233957	0.340892	0.623365
BN373_12091	-0.233722	0.477004	0.728809
BN373_27611	-0.233642	0.31744	0.604399
BN373_22831	-0.233218	0.483072	0.731769
BN373_44521	-0.232917	0.384037	0.657042
BN373_20961	-0.232812	0.51808	0.755925
BN373_38481	-0.232261	0.618947	0.818658
BN373_39031	-0.231191	0.462999	0.718774
BN373_33271	-0.230971	0.250358	0.533546
BN373_03351	-0.230959	0.598931	0.805751
BN373_28121	-0.230749	0.384979	0.657383
BN373_24391	-0.230223	0.446422	0.706793
BN373_05401	-0.230077	0.498793	0.743502
BN373_43951	-0.229876	0.436052	0.698367
BN373_09601	-0.229109	0.335138	0.619884
BN373_17321	-0.229074	0.387274	0.659524
BN373_19581	-0.229072	0.61606	0.817776
BN373_03871	-0.228938	0.428459	0.691289
BN373_49721	-0.228424	0.591733	0.801751
BN373_02546	-0.227972	0.415411	0.680906
BN373_17231	-0.227716	0.421288	0.685175
BN373_25361	-0.22719	0.57185	0.788863
BN373_48071	-0.226935	0.214175	0.493143
BN373_01831	-0.226869	0.426285	0.68899
BN373_06761	-0.226291	0.427232	0.689978
BN373_16081	-0.226212	0.395424	0.665315
BN373_09451	-0.225566	0.352313	0.631343
BN373_33171	-0.225564	0.361278	0.638547
BN373_19211	-0.225306	0.626795	0.82262
BN373_38761	-0.224956	0.733443	0.882191
BN373_37491	-0.224713	0.363058	0.640009
BN373_07531	-0.224689	0.484128	0.732742
BN373_42661	-0.223269	0.37589	0.649798
BN373_12701	-0.223177	0.314903	0.600324
BN373_27131	-0.222269	0.560552	0.783064
BN373_37951	-0.222234	0.603362	0.808658
BN373_42501	-0.222139	0.50737	0.748993
BN373_25651	-0.221982	0.299764	0.587145
BN373_09061	-0.221946	0.528515	0.762359
BN373_p00831	-0.221887	0.669118	0.852889
BN373_20401	-0.22165	0.320869	0.608312
BN373_18631	-0.220975	0.395508	0.665315
BN373_38731	-0.220952	0.411941	0.676841
BN373_45651	-0.220702	0.310149	0.595565
BN373_46821	-0.220585	0.515891	0.754509
BN373_44541	-0.2203	0.443876	0.705577
BN373_19081	-0.220035	0.352908	0.631645
BN373_14101	-0.219979	0.355068	0.633314
BN373_02381	-0.219572	0.3257	0.613096
BN373_14761	-0.219135	0.693855	0.864918
BN373_05781	-0.219126	0.478236	0.72941
BN373_19961	-0.219107	0.497121	0.741634
BN373_41191	-0.21905	0.68645	0.862159
BN373_47881	-0.21882	0.293972	0.582114
BN373_01711	-0.218231	0.247908	0.529282
BN373_34641	-0.218029	0.293833	0.582114
BN373_04731	-0.217986	0.345585	0.626945
BN373_03311	-0.217797	0.7149	0.875528
BN373_40741	-0.217715	0.40925	0.67623
BN373_40691	-0.217654	0.4626	0.718774
BN373_37671	-0.217602	0.30959	0.595565
BN373_00761	-0.217467	0.302905	0.590263
BN373_11371	-0.217365	0.65461	0.841993
BN373_43191	-0.21665	0.291906	0.579621
BN373_21171	-0.216121	0.640492	0.830748
BN373_36261	-0.21573	0.757096	0.891554
BN373_05811	-0.215278	0.443189	0.704911
BN373_23681	-0.215229	0.543997	0.773873
BN373_38651	-0.21482	0.581022	0.7945
BN373_25231	-0.214783	0.366974	0.642444
BN373_31261	-0.214467	0.522488	0.758615
BN373_08581	-0.214192	0.44286	0.704598
BN373_38771	-0.214026	0.533741	0.766774
BN373_02741	-0.213967	0.363396	0.640075
BN373_38661	-0.213833	0.278544	0.563664
BN373_15351	-0.213459	0.32307	0.610524
BN373_06501	-0.213286	0.525574	0.760594
BN373_21551	-0.212927	0.521643	0.758615
BN373_21731	-0.212716	0.594588	0.803904
BN373_03881	-0.212478	0.675693	0.857631
BN373_p00741	-0.212092	0.607444	0.812728
BN373_48551	-0.211827	0.358374	0.635604
BN373_47611	-0.211646	0.40562	0.673986
BN373_31871	-0.211425	0.465176	0.720685
BN373_33151	-0.211109	0.391029	0.661744
BN373_12471	-0.211078	0.412075	0.676841
BN373_32991	-0.210918	0.397283	0.665771
BN373_04561	-0.21009	0.306969	0.593608
BN373_46111	-0.209823	0.368598	0.643804
BN373_47711	-0.209672	0.289407	0.576643
BN373_06701	-0.209492	0.345729	0.626945
BN373_07451	-0.209099	0.509506	0.750005
BN373_25371	-0.208427	0.556501	0.780688
BN373_15801	-0.208344	0.262245	0.547596
BN373_31811	-0.208267	0.655917	0.842733
BN373_05911	-0.208067	0.283562	0.569482
BN373_45521	-0.207564	0.355425	0.633314
BN373_46841	-0.207272	0.489255	0.73589
BN373_38931	-0.207212	0.598723	0.805751
BN373_09121	-0.207044	0.526343	0.761085
BN373_23061	-0.207035	0.541244	0.773251
BN373_15581	-0.206856	0.401865	0.670064
BN373_36511	-0.206587	0.759534	0.892805
BN373_35951	-0.206357	0.505971	0.747908
BN373_44371	-0.206018	0.479499	0.729949
BN373_05611	-0.205898	0.406372	0.673986
BN373_29561	-0.205371	0.286637	0.573081
BN373_p00551	-0.205207	0.825504	0.92812
BN373_31721	-0.205053	0.370527	0.644232
BN373_38421	-0.204669	0.587472	0.800058
BN373_06911	-0.204474	0.262809	0.547887
BN373_06471	-0.204113	0.831158	0.929834
BN373_22241	-0.203842	0.434831	0.697463
BN373_49121	-0.20352	0.286648	0.573081
BN373_19121	-0.203368	0.551452	0.777505
BN373_32801	-0.203156	0.694609	0.864947
BN373_04491	-0.203133	0.623314	0.82028
BN373_misc_RNA00171	-0.202688	0.761638	0.893458
BN373_13351	-0.202644	0.54921	0.776403
BN373_09191	-0.202604	0.445717	0.706605
BN373_00371	-0.202143	0.543793	0.773873
BN373_misc_RNA00334	-0.202089	0.784661	0.905469
BN373_45191	-0.201546	0.440615	0.703285
BN373_42421	-0.201146	0.288633	0.575533
BN373_12381	-0.200785	0.499746	0.743906
BN373_03721	-0.200522	0.603374	0.808658
BN373_00191	-0.200217	0.305675	0.592398
BN373_07421	-0.199869	0.8435	0.935923
BN373_09641	-0.199777	0.500073	0.743906
BN373_10741	-0.199564	0.50974	0.750141
BN373_07341	-0.199339	0.533015	0.766146
BN373_29361	-0.198956	0.562446	0.783823
BN373_17441	-0.198742	0.547218	0.775652
BN373_39831	-0.197905	0.631532	0.825574
BN373_05801	-0.197872	0.480221	0.729949
BN373_37541	-0.19786	0.367322	0.642511
BN373_22101	-0.197539	0.472214	0.725455
BN373_07461	-0.197401	0.602423	0.808295
BN373_20711	-0.197249	0.329179	0.615808
BN373_09931	-0.197185	0.694411	0.864947
BN373_12121	-0.197088	0.681263	0.859439
BN373_11131	-0.197032	0.305597	0.592398
BN373_misc_RNA00101	-0.196832	0.467081	0.721012
BN373_25391	-0.196779	0.487085	0.735215
BN373_35351	-0.1965	0.416415	0.682131
BN373_21891	-0.196452	0.635525	0.827132
BN373_42811	-0.196426	0.309442	0.595565
BN373_43061	-0.196149	0.353435	0.63195
BN373_15761	-0.196087	0.713691	0.875393
BN373_46431	-0.195617	0.490505	0.736578
BN373_42351	-0.195311	0.624489	0.82081
BN373_p01251	-0.19526	0.628178	0.823418
BN373_40271	-0.195141	0.573255	0.789191
BN373_15171	-0.194481	0.460071	0.716115
BN373_31211	-0.194305	0.407023	0.674214
BN373_05951	-0.193959	0.507463	0.748993
BN373_42571	-0.193519	0.299827	0.587145
BN373_22061	-0.193314	0.547832	0.775839
BN373_30211	-0.193122	0.510319	0.750352
BN373_03781	-0.192685	0.612897	0.816461
BN373_08921	-0.192231	0.382685	0.655152
BN373_12681	-0.191969	0.391845	0.662509
BN373_29911	-0.191804	0.522256	0.758615
BN373_13311	-0.191735	0.395267	0.665315
BN373_05821	-0.191656	0.438736	0.701185
BN373_29211	-0.1909	0.446634	0.706793
BN373_49231	-0.190841	0.452698	0.711095
BN373_18951	-0.19049	0.457827	0.714715
BN373_46531	-0.190441	0.421629	0.685179
BN373_05791	-0.190083	0.49078	0.736578
BN373_31471	-0.189476	0.424465	0.687936
BN373_45991	-0.189312	0.538167	0.771149
BN373_31351	-0.188809	0.652354	0.840842
BN373_11951	-0.188658	0.659903	0.845809
BN373_29131	-0.187763	0.399687	0.668114
BN373_42671	-0.187395	0.481542	0.730587
BN373_25521	-0.186899	0.454067	0.712271
BN373_19231	-0.186698	0.512349	0.751518
BN373_29661	-0.18631	0.363702	0.640075
BN373_14411	-0.186309	0.548384	0.775855
BN373_08251	-0.185889	0.598868	0.805751
BN373_02091	-0.185886	0.419192	0.684149
BN373_42441	-0.185845	0.522233	0.758615
BN373_31181	-0.185471	0.392678	0.663073
BN373_30121	-0.185412	0.416828	0.682386
BN373_30351	-0.185312	0.606249	0.811897
BN373_38321	-0.184932	0.623823	0.820543
BN373_33291	-0.184897	0.417313	0.682548
BN373_30321	-0.184838	0.569198	0.786817
BN373_41231	-0.184389	0.643003	0.832814
BN373_16391	-0.184304	0.563703	0.784169
BN373_46121	-0.18424	0.541835	0.77333
BN373_05221	-0.183598	0.576739	0.791813
BN373_23741	-0.183578	0.743247	0.886368
BN373_22421	-0.182819	0.498602	0.743427
BN373_18261	-0.182615	0.369367	0.64418
BN373_33211	-0.182382	0.353321	0.63195
BN373_29901	-0.181591	0.606728	0.812334
BN373_45781	-0.181509	0.573088	0.789165
BN373_19551	-0.181494	0.617625	0.81832
[truncated: 3,315 more rows]

## Sheet: D3D5 stress related genes
		D3	D5
Cell stress genes	Comparison	LogFC	logFC
dnaK (BN373_04961	col v no col	0.75^	0.48^
	col v D0	2.25106	3.37674
dnaJ (BN373_04971	col v no col	0.56^	0.53^
	col v D0	1.50534	2.62138
grpE (BN373_35901	col v no col	0.52^	-0.40^
	col v D0	1.10206	1.33655
cysC (BN373_37561	col v no col	-1.35583	2.28403
	col v D0	3.30404	4.06825
cysD (BN373_37581	col v no col	-1.66168	2.60974
	col v D0	3.86632	5.06153
cysH (BN373_37611	col v no col	-0.40^	1.85128
	col v D0	1.742	2.082
cysI (BN373_37621	col v no col	-0.29^	2.33107
	col v D0	2.13262	2.83409
cysJ (BN373_37631	col v no col	-0.43^	2.48832
	col v D0	2.0754	3.06536
cysN (BN373_37571	col v no col	-1.43659	2.34653
	col v D0	3.22327	4.25489
atpA (BN373_47761	col v no col	0.893022	0.08^
	col v D0	-0.771384	-0.400623
atpB (BN373_47801	col v no col	0.96^	-0.31^
	col v D0	-0.607875	-0.416441
atpC (BN373_47731	col v no col	1.18921	1.18921
	col v D0	0.07	-0.42^
atpD (BN373_47741	col v no col	0.62^	-0.14^
	col v D0	-0.826911	-0.64^
atpE (BN373_47791	col v no col	1.17655	-0.09^
	col v D0	-0.82^	-0.37^
atpF ( BN373_47781	col v no col	1.02433	0.00^
	col v D0	-0.76617	-0.30^
atpG (BN373_47751	col v no col	0.67^	0.07^
	col v D0	-0.817474	-0.48^
atpH (BN373_47771	col v no col	0.836401	0.06^
	col v D0	-0.756329	-0.32^
phoB (BN373_08281	col v no col	0.93^	0.96^
	col v D0	-0.887189	-0.449816
phoU (BN373_47651	col v no col	0.88821	0.213356
	col v D0	-1.66528	-1.59041
pstB (BN373_47661	col v no col	0.88^	0.27^
	col v D0	-1.43588	-1.30488
pstC (BN373_47681	col v no col	0.27^	1.01607
	col v D0	-1.41486	-0.64^
pstS (BN373_47691	col v no col	1.13094	1.23158
	col v D0	-0.848144	-0.52^
hslU (BN373_48591	col v no col	0.86^	-0.34^
	col v D0	1.73663	1.96533
hslR (BN373_44091	col v no col	1.25584	0.50^
	col v D0	0.75^	1.69463
ccmA (BN373_26661	col v no col	1.49^	0.28^
	col v D0	-0.53^	-0.65^
ccmB (BN373_26651	col v no col	1.09^	0.10^
	col v D0	-0.88^	-1.04^
ccmC (BN373_26641	col v no col	1.21284	0.18^
	col v D0	-1.03169	-1.04^
ccmD (BN373_26631	col v no col	1.50249	0.28^
	col v D0	-0.77^	-0.90^
ccmF (BN373_26611	col v no col	0.898713	0.29^
	col v D0	-1.05948	-1.19^
fepA (BN373_11801	col v no col	1.29613	1.10418
	col v D0	0.900259	1.80403
fes (BN373_11811	col v no col	1.79683	1.49979
	col v D0	0.07^	1.51903
BN373_11821	col v no col	1.27^	1.81235
	col v D0	-0.40^	1.83135
entF (BN373_11831	col v no col	1.64093	1.38908
	col v D0	-0.570076	1.12835
fepC (BN373_11841	col v no col	1.39229	0.49^
	col v D0	1.08121	1.4466
fimA (BN373_39191	col v no col	4.93676	3.1981
	col v D0	4.71358	4.50604
fimC (BN373_39211	col v no col	1.98466	2.5711
	col v D0	3.12461	3.15146
fimD (BN373_39221	col v no col	1.37418	1.3357
	col v D0	2.17949	1.88803
fimF (BN373_39231	col v no col	1.16^	1.56^
	col v D0	3.6719	2.9452
fimG (BN373_39241	col v no col	0.60^	0.64^
	col v D0	2.65914	1.90^
mgtA( BN373_02651	col v no col	4.01969	2.92958
	col v D0	3.14649	3.21661
hemF BN373_34381	col v no col	-0.25474	-0.126727
	col v D0	-0.655551	-0.362028
slyB (BN373_25601	col v no col	4.36804	2.07852
	col v D0	3.58337	2.1825
macA (BN373_15271	col v no col	2.88797	1.62292
	col v D0	2.28943	1.61829
macB (BN373_15281	col v no col	2.98592	1.3125
	col v D0	2.57718	1.45938
narI (BN373_28051	col v no col	-4.24586	-1.09875
	col v D0	-0.52^	-1.74171
narJ (BN373_28061	col v no col	-3.9171	-1.75308
	col v D0	0.04^	-2.03454
narH (BN373_28071	col v no col	-3.24333	-2.82469
	col v D0	0.83^	-2.10816
narK (BN373_28091	col v no col	-1.09^	-4.7665
	col v D0	2.02^	-3.01226
nirB (BN373_43891	col v no col	-1.14^	-4.71397
	col v D0	2.48^	-3.35722
nirD (BN373_43901	col v no col	-2.11485	-4.1004
	col v D0	2.90633	-1.36^
ompA (BN373_15981	col v no col	-0.61^	-1.36467
	col v D0	-1.49078	-1.69246
ompC (BN373_32411	col v no col	-1.11653	-1.98462
	col v D0	-1.70666	-1.9116
ompW (BN373_18711	col v no col	-0.28^	-2.49758
	col v D0	1.86356	-2.19671
ompX (BN373_14071	col v no col	-0.15^	-3.01976
	col v D0	-0.27^	-1.97724
BN373_07851	col v no col	-2.10717	0.98^
	col v D0	2.12201	1.40921
BN373_07861	col v no col	-2.01943	1.05^
	col v D0	3.20168	2.35929
BN373_07871	col v no col	-2.82254	1.56^
	col v D0	4.5943	3.69029
P2-like phage (BN373_14491-14921)	col v no col	1.62-6.01	2.09-5.16
	col v D0	1.42-6.34	1.56-6.57
Lambda phage (BN373_33401-33961)	col v no col	1.53-3.03	1.48-2.99
	col v D0	1.60-3.38	1.90-4.96

## Sheet: D3D5 resistance genes compiled
			Heteroresistant C2			Single SNPmutant
			D3 + 32mg/L col	D5 + 128mg/L col		D3 + 128mg/L col
ColR genes		Comparison	log2FC	log2FC	Comparison	log2FC
Regulators
phoQ	BN373_17521	v no col	3.302	1.781	v WT no col	0.11^
		v D0	2.679	1.57	v WT + col	0.22^
phoP	BN373_17531	v no col	3.519	2.023	v WT no col	0.15^
		v D0	2.616	1.822	v WT + col	-0.32
mgrB	BN373_29261	v no col	3.158	1.372	v WT no col	0.086^
		v D0	2.361	1.269	v WT + col	0.92^
pmrB	BN373_13691	v no col	0.777	5.032	v WT no col	0.59^
		v D0	1.04	4.693	v WT + col	3.03
pmrA	BN373_13701	v no col	0.45^	4.932	v WT no col	0.55
		v D0	0.811	4.906	v WT + col	3.03
pmrC	BN373_13711	v no col	0.928	5.646	v WT no col	0.65
		v D0	0.718	5.289	v WT + col	3.27
pmrD	BN373_30261	v no col	2.191	1.999	v WT no col	0.48^
		v D0	2.899	2.061	v WT + col	0.58
crrB	BN373_26561	v no col	1.558	2.636	v WT no col	0.71^
		v D0	3.165	3.522	v WT + col	2.66
crrA	BN373_26551	v no col	1.43^	1.25^	v WT no col	0.68^
		v D0	2.96	2.545	v WT + col	2.58
Lipid A modification
arnA-T (range)	arnA-T (range)	v no col	6.47 to 4.54	2.69 to 2.54	v WT no col	0.16-1.42
	BN373_44781-821	v D0	5.60 to 4.53	6.53 to 5.17	v WT + col	2.39-3.46
pagP	BN373_12351	v no col	3.489	1.651	v WT no col	0.56
		v D0	2.96	2.545	v WT + col	3.16
Efflux
RND-family	BN373_11321	v no col	2.462	2.022	v WT no col	0.002^
		v D0	3.758	2.424	v WT + col	-1.21
macA	BN373_15271	v no col	2.914	1.599	v WT no col	-0.18
		v D0	2.289	1.618	v WT + col	0.11
oqxA	BN373_36071	v no col	0.09^	2.315	v WT no col	-0.35
		v D0	1.11^	3.432	v WT + col	-0.43
crrB-containing region*
acridine pump	BN373_26531	v no col	0.83^	6.09	v WT no col	1.45
		v D0	0.98^	6.37	v WT + col	4.67
crrC	BN373_26541	v no col	1.56^	8.673	v WT no col	4.32
		v D0	2.82	9.123	v WT + col	8.02
glycosyltransferase	BN373_26571	v no col	1.974	7.452	v WT no col	1.65
		v D0	3.945	8.087	v WT + col	7.42
^ = not statistically significant (adjusted P-value <0.05
* BN373_26581 encoding the peptidase was not included a no values were significant
Italics denotes not statistically significant results (adjusted P-value of >0.05; bold denotes a significant expression change (log Fold Change >2; blue denotes cells with both; light blue is changes above log2FC of 1 ie a fold change of at least 2

## Sheet: raw mutant v wt
mutVwt_tab[	name	logFC	AveExpr	t	P.Value	adj.P.Val	B
BN373_44821	arnB	1.42842	7.50151	12.4687	1.60368e-08	4.26098e-05	9.50438
BN373_26541	BN373_26541	4.31678	5.86539	13.1517	8.49771e-09	4.26098e-05	9.70487
BN373_26531	BN373_26531	1.44693	7.38575	8.6551	1.06394e-06	0.00188459	5.89955
BN373_06561	fhuA	-2.16966	8.14752	-6.08457	4.18321e-05	0.020669	2.44791
BN373_11811	fes	-1.76091	5.60804	-6.2242	3.35221e-05	0.020669	2.66015
BN373_11861	fepD	-1.61	5.43749	-6.31913	2.88806e-05	0.020669	2.80199
BN373_06581	fhuD	-1.53761	5.48121	-5.99204	4.85167e-05	0.020669	2.30657
BN373_26891	fitB	-1.48093	3.14553	-5.96638	5.05641e-05	0.020669	2.22377
BN373_18731	fiu	-1.24546	4.21517	-6.52723	2.0922e-05	0.020669	3.10205
BN373_37141	afeD	-1.23394	3.81871	-6.07536	4.24518e-05	0.020669	2.43247
BN373_p02121	BN373_p02121	-1.05509	5.63728	-6.00319	4.76549e-05	0.020669	2.32279
BN373_30631	BN373_30631	-1.01327	5.14859	-6.37245	2.6576e-05	0.020669	2.88162
BN373_misc_RNA00721	BN373_misc_RNA00721	1.07925	5.63415	6.55914	1.99233e-05	0.020669	3.15211
BN373_23181	BN373_23181	2.24237	-0.506693	5.8885	5.7353e-05	0.0217696	1.23038
BN373_11881	fepB	-1.34568	5.14474	-5.62696	8.81024e-05	0.0219459	1.73687
BN373_26871	fitD	-1.2634	3.16817	-5.83257	6.28164e-05	0.0219459	2.05915
BN373_16621	BN373_16621	-1.12036	4.37313	-5.66833	8.22671e-05	0.0219459	1.80149
BN373_31241	BN373_31241	-0.976802	6.11601	-5.53131	0.000103327	0.0219459	1.57737
BN373_27341	BN373_27341	-0.85685	4.5841	-5.56632	9.74556e-05	0.0219459	1.63934
BN373_35901	grpE	0.699245	7.78223	5.60097	9.19903e-05	0.0219459	1.69341
BN373_33391	BN373_33391	0.761963	5.01509	5.58428	9.45815e-05	0.0219459	1.66545
BN373_44811	arnC	0.955886	6.90104	5.53943	0.000101932	0.0219459	1.59271
BN373_10351	BN373_10351	0.989624	6.76837	5.68412	8.0147e-05	0.0219459	1.82515
BN373_38281	cobH	1.18801	5.50198	5.62763	8.8005e-05	0.0219459	1.72719
BN373_00331	malM	2.11613	4.80784	5.50835	0.000107376	0.0219459	1.53832
BN373_33531	BN373_33531	2.32363	-0.654113	5.60705	9.10649e-05	0.0219459	1.03243
BN373_37111	afeA	-1.42177	5.83902	-5.46767	0.000114967	0.0226273	1.47625
BN373_26881	fitC	-1.08307	3.49703	-5.43984	0.000120484	0.0228661	1.44583
BN373_06571	fhuC	-1.70929	5.7749	-5.3691	0.000135791	0.0242434	1.31737
BN373_16601	efeU	-1.52789	3.91833	-5.30108	0.000152439	0.0242434	1.22316
BN373_11791	BN373_11791	-1.19601	4.14962	-5.31344	0.00014926	0.0242434	1.23724
BN373_34381	hemF	-0.692225	6.87609	-5.32894	0.000145375	0.0242434	1.24696
BN373_00291	malF	1.75627	4.62372	5.33874	0.000142971	0.0242434	1.26176
BN373_00321	lamB	2.48361	5.53773	5.29088	0.000155114	0.0242434	1.1852
BN373_26901	BN373_26901	-1.10256	3.74262	-5.26879	0.00016108	0.0244565	1.17054
BN373_11841	fepC	-1.68702	5.05305	-5.2057	0.000179473	0.0253303	1.04779
BN373_11851	fepG	-1.39996	4.78072	-5.18168	0.000187041	0.0253303	1.00903
BN373_37121	afeB	-1.35789	4.22052	-5.1562	0.000195435	0.0253303	0.9773
BN373_13361	ybhA	-0.965813	6.44862	-5.1615	0.000193659	0.0253303	0.974053
BN373_14041	glnH	0.787351	8.00916	5.19223	0.000183676	0.0253303	1.04013
BN373_00281	malG	1.63212	3.81464	5.16992	0.000190867	0.0253303	0.997484
BN373_30591	shiA	-0.891338	4.34459	-5.13425	0.000202983	0.0256822	0.93876
BN373_09181	BN373_09181	0.847752	2.79835	5.11102	0.000211308	0.0261137	0.921114
BN373_02501	BN373_02501	1.02918	2.6385	5.08202	0.000222199	0.0268356	0.869903
BN373_13691	basS	0.59147	7.35832	5.04864	0.000235463	0.0272011	0.771277
BN373_38261	cbiE	1.48156	5.42106	5.05401	0.000233275	0.0272011	0.784394
BN373_29181	manZ	0.956187	6.13133	5.02345	0.000246022	0.0278162	0.731106
BN373_43741	kefG	-0.587694	5.29385	-4.98386	0.000263626	0.0291856	0.6811
BN373_11871	entS	-1.27756	4.11469	-4.95658	0.000276517	0.0293883	0.643441
BN373_10401	BN373_10401	0.962444	4.55471	4.96022	0.000274761	0.0293883	0.630536
BN373_27381	BN373_27381	-0.64694	3.91543	-4.92584	0.000291835	0.0302865	0.601055
BN373_38251	cbiT	1.615	3.91394	4.91707	0.000296368	0.0302865	0.571218
BN373_36411	BN373_36411	-0.909467	2.8735	-4.88083	0.000315879	0.0312207	0.545796
BN373_38221	cobJ	1.88382	3.31232	4.87836	0.00031726	0.0312207	0.525971
BN373_39091	mrkC	-0.752585	4.87269	-4.81844	0.000352678	0.0340751	0.414132
BN373_44261	malP	1.23786	5.49146	4.80026	0.000364218	0.0345617	0.34649
BN373_13711	BN373_13711	0.647789	7.07802	4.78318	0.000375423	0.0349999	0.321445
BN373_40781	exbD	-1.61323	6.38225	-4.71747	0.000421973	0.0355931	0.219521
BN373_16561	putA	-1.01268	7.21737	-4.72315	0.00041772	0.0355931	0.227797
BN373_26861	fitE	-0.865434	3.69261	-4.74213	0.000403838	0.0355931	0.287548
BN373_13121	BN373_13121	0.629614	5.93862	4.73483	0.000409119	0.0355931	0.233776
BN373_33811	BN373_33811	0.749513	5.9482	4.76101	0.000390496	0.0355931	0.282553
BN373_14031	glnP	1.01853	5.21245	4.72542	0.000416033	0.0355931	0.219526
BN373_misc_RNA00851	BN373_misc_RNA00851	0.82836	6.00439	4.70816	0.000429041	0.0356238	0.186431
BN373_38211	cobK	1.92478	3.47109	4.68498	0.000447175	0.0365583	0.198685
BN373_48711	BN373_48711	-0.800607	4.09792	-4.66395	0.000464315	0.0373844	0.149955
BN373_10421	BN373_10421	0.714906	7.55616	4.65105	0.000475162	0.0375753	0.117886
BN373_29851	BN373_29851	0.761083	6.06914	4.64347	0.000481663	0.0375753	0.0763175
BN373_10661	BN373_10661	0.984133	7.91811	4.62827	0.00049497	0.0375753	0.103452
BN373_18551	chbA	1.10244	1.02967	4.6302	0.00049326	0.0375753	0.0821825
BN373_26911	BN373_26911	-1.29123	1.19738	-4.61234	0.000509339	0.037592	0.0774753
BN373_37131	afeC	-1.2744	3.46169	-4.61329	0.000508471	0.037592	0.0901987
BN373_p00331	BN373_p00331	-1.62167	5.3626	-4.57479	0.000544925	0.0377641	-0.0164869
BN373_17221	iutA	-1.3183	6.30986	-4.6003	0.000520476	0.0377641	0.0122024
BN373_27721	tonB	-1.02072	5.98466	-4.56531	0.00055431	0.0377641	-0.0484946
BN373_48951	ilvG	-0.796253	6.04065	-4.56616	0.00055347	0.0377641	-0.0476177
BN373_08561	ribH	0.618976	8.00147	4.56768	0.000551953	0.0377641	-0.0268448
BN373_47901	rbsD	1.02178	8.04945	4.58453	0.000535453	0.0377641	0.0132353
BN373_26451	BN373_26451	-0.616731	4.98902	-4.53472	0.000585768	0.0394022	-0.100021
BN373_38201	cbiK	1.58706	3.25779	4.50809	0.000614649	0.0408281	-0.0963403
BN373_43821	argD	-0.553803	5.8066	-4.46868	0.000660144	0.0433087	-0.226986
BN373_38191	cobI	1.45884	2.77436	4.4544	0.000677471	0.0433745	-0.167612
BN373_38231	cbiG	1.53167	4.18232	4.45968	0.000671013	0.0433745	-0.215601
BN373_44251	malQ	1.14095	4.58895	4.43465	0.000702223	0.044424	-0.273632
BN373_00301	malE	1.86424	5.5437	4.4275	0.000711408	0.0444756	-0.294605
BN373_00781	BN373_00781	-0.985402	4.46645	-4.40379	0.000742789	0.0453699	-0.332599
BN373_18181	BN373_18181	0.611714	5.72408	4.40734	0.000737993	0.0453699	-0.341726
BN373_26571	BN373_26571	1.64814	5.84192	4.39236	0.00075842	0.0457982	-0.323456
BN373_33591	sb8-like	0.976804	6.82826	4.37898	0.000777151	0.046402	-0.386496
BN373_23191	BN373_23191	1.36596	-0.0359135	4.35928	0.000805609	0.0475667	-0.494983
BN373_10381	BN373_10381	0.674801	7.31299	4.34366	0.000828934	0.0484061	-0.424995
BN373_09541	cueR	-0.641905	5.07212	-4.33384	0.000843962	0.048748	-0.458734
BN373_24451	fdnI	1.06861	3.2946	4.30946	0.000882486	0.050425	-0.47285
BN373_34291	cysA	-0.792661	4.55773	-4.29691	0.00090302	0.0510495	-0.497712
BN373_33601	BN373_33601	2.463	-0.811609	4.27631	0.000937819	0.0524586	-0.755603
BN373_37151	BN373_37151	-1.18163	3.15655	-4.24269	0.000997597	0.0540942	-0.553337
BN373_26011	BN373_26011	-0.776325	2.04161	-4.24345	0.00099619	0.0540942	-0.50837
BN373_07291	BN373_07291	-0.713193	2.93892	-4.24769	0.000988457	0.0540942	-0.529005
BN373_45961	grxC	0.518166	7.37723	4.23282	0.00101588	0.0545292	-0.632227
BN373_p00251	BN373_p00251	0.674667	6.57361	4.22491	0.00103077	0.0547754	-0.667722
BN373_39081	BN373_39081	-0.691602	3.7329	-4.20209	0.00107505	0.0565626	-0.612535
BN373_49671	BN373_49671	-0.517059	6.33551	-4.18802	0.00110332	0.0574811	-0.72326
BN373_33621	BN373_33621	0.892462	8.19025	4.17045	0.0011397	0.0587998	-0.717809
BN373_16391	BN373_16391	-0.820663	3.52644	-4.16081	0.00116019	0.059281	-0.689382
BN373_p00321	BN373_p00321	-1.64567	4.12747	-4.14402	0.00119677	0.0605681	-0.740264
BN373_15861	pyrD	0.656675	6.78442	4.13836	0.00120938	0.0606286	-0.818276
BN373_27181	pykF	0.591147	9.3766	4.11296	0.00126764	0.0629555	-0.76503
BN373_24061	BN373_24061	0.782742	3.4984	4.09569	0.00130888	0.0644016	-0.802344
BN373_44171	feoA	-1.90835	4.27704	-3.93484	0.00176615	0.0669151	-1.14514
BN373_11051	BN373_11051	-1.15455	3.01612	-3.94502	0.00173286	0.0669151	-1.02935
BN373_31951	cirA	-0.875818	6.1412	-3.93902	0.00175239	0.0669151	-1.17254
BN373_41351	BN373_41351	-0.841188	2.06337	-3.93689	0.00175939	0.0669151	-1.02125
BN373_36811	hypF	-0.833657	3.71229	-4.0067	0.0015444	0.0669151	-0.958978
BN373_19801	BN373_19801	-0.783078	3.80951	-4.00985	0.00153538	0.0669151	-0.971678
BN373_13321	BN373_13321	-0.769134	3.04958	-3.95746	0.00169303	0.0669151	-1.03939
BN373_40921	qseB	-0.751137	3.47442	-3.95342	0.00170587	0.0669151	-1.05771
BN373_00771	BN373_00771	-0.749645	3.79637	-3.93202	0.00177551	0.0669151	-1.16918
BN373_11781	BN373_11781	-0.737569	2.71045	-4.00657	0.00154477	0.0669151	-0.932614
BN373_40771	BN373_40771	-0.727614	6.96437	-3.95256	0.00170861	0.0669151	-1.14653
BN373_44551	livK	-0.60253	5.71164	-4.0163	0.00151703	0.0669151	-1.03588
BN373_48891	btuB	-0.596528	6.2358	-3.985	0.00160818	0.0669151	-1.09199
BN373_39121	BN373_39121	-0.595182	7.41699	-4.00645	0.00154512	0.0669151	-1.04733
BN373_03801	BN373_03801	-0.570128	4.06449	-3.95263	0.00170839	0.0669151	-1.10991
BN373_46931	BN373_46931	-0.545052	4.59965	-3.97446	0.00164012	0.0669151	-1.08975
BN373_17851	BN373_17851	-0.518298	4.25839	-4.04601	0.00143541	0.0669151	-0.941245
BN373_12641	BN373_12641	0.548737	6.22861	3.94396	0.00173629	0.0669151	-1.17458
BN373_34091	BN373_34091	0.573683	4.53681	3.95005	0.00171666	0.0669151	-1.134
BN373_p00681	BN373_p00681	0.574972	4.38146	3.99769	0.00157056	0.0669151	-1.01771
BN373_08571	nusB	0.585951	7.91911	4.00447	0.00155084	0.0669151	-1.02683
BN373_44801	arnA	0.61566	7.90123	4.0307	0.00147689	0.0669151	-1.01849
BN373_47521	BN373_47521	0.666442	7.45267	4.05354	0.00141545	0.0669151	-0.944266
BN373_33911	BN373_33911	0.691969	5.84496	4.00145	0.00155958	0.0669151	-1.06779
BN373_29191	BN373_29191	0.706027	3.71581	3.99542	0.00157724	0.0669151	-1.03184
BN373_40041	gcvH	0.70974	5.93499	3.98443	0.0016099	0.0669151	-1.10113
BN373_42451	rpmA	0.744545	10.5791	3.96651	0.00166466	0.0669151	-1.00118
BN373_14921	BN373_14921	0.781468	5.5381	4.06845	0.00137678	0.0669151	-0.943765
BN373_19436	BN373_19436	0.791546	7.927	3.94122	0.00174521	0.0669151	-1.11309
BN373_33481	BN373_33481	0.916137	8.54481	3.99392	0.00158165	0.0669151	-1.01488
BN373_31791	bglB	0.979583	4.11724	4.00596	0.00154655	0.0669151	-1.03854
BN373_10291	BN373_10291	1.20299	5.80584	4.05441	0.00141317	0.0669151	-0.973156
BN373_13401	BN373_13401	1.22755	3.0656	4.06336	0.00138985	0.0669151	-0.857392
BN373_45911	lldD	-0.63413	3.05578	-3.92416	0.0018018	0.0669597	-1.09294
BN373_18941	BN373_18941	0.734318	4.84813	3.92413	0.00180189	0.0669597	-1.17785
BN373_40791	exbB	-1.8632	7.62984	-3.90508	0.00186734	0.0676872	-1.20204
BN373_45071	BN373_45071	-0.697712	4.05119	-3.90363	0.00187242	0.0676872	-1.21023
BN373_17471	potC	-0.561103	5.16493	-3.9059	0.00186447	0.0676872	-1.22593
BN373_47951	rbsR	0.681031	6.81395	3.90796	0.00185729	0.0676872	-1.22721
BN373_27351	BN373_27351	-1.17132	4.22724	-3.88306	0.00194597	0.0686395	-1.22202
BN373_21921	marB	-0.824834	4.15786	-3.8888	0.00192515	0.0686395	-1.16897
BN373_00021	aceB	-0.75331	3.61288	-3.87832	0.00196334	0.0686395	-1.22825
BN373_33561	gp10-like	0.858516	7.27656	3.88026	0.00195624	0.0686395	-1.27086
BN373_10211	gp5	0.940224	7.669	3.88889	0.00192482	0.0686395	-1.20516
BN373_46681	BN373_46681	-0.711764	5.36798	-3.86409	0.00201647	0.0700361	-1.30877
BN373_27891	oppF	0.786069	4.55189	3.8578	0.00204043	0.0704082	-1.30904
BN373_37571	cysN	-0.572114	3.8454	-3.84937	0.00207297	0.0710695	-1.2663
BN373_16961	BN373_16961	-0.532336	3.91539	-3.84415	0.0020934	0.0713098	-1.29621
BN373_40431	BN373_40431	-0.763149	3.36535	-3.83967	0.00211107	0.0714538	-1.24923
BN373_36801	hoxN	-0.782609	4.32268	-3.82518	0.00216935	0.0722076	-1.33829
BN373_38621	ppdC	-0.672681	2.4085	-3.81413	0.00221487	0.0722076	-1.24974
BN373_14191	BN373_14191	-0.638232	2.57088	-3.81578	0.00220803	0.0722076	-1.26865
BN373_37591	cysF	-0.606378	3.10871	-3.81937	0.00219316	0.0722076	-1.27978
BN373_31641	BN373_31641	0.633691	5.61733	3.82093	0.00218673	0.0722076	-1.39052
BN373_33901	BN373_33901	0.742958	4.70812	3.81986	0.00219113	0.0722076	-1.36602
BN373_p00791	BN373_p00791	-0.705553	3.89791	-3.81034	0.00223071	0.0722806	-1.35337
BN373_10391	BN373_10391	0.740647	6.62805	3.79885	0.00227946	0.0729703	-1.42845
BN373_38271	cbiD	1.11298	4.87046	3.79967	0.00227597	0.0729703	-1.43425
BN373_11821	BN373_11821	-1.19969	3.83978	-3.77067	0.00240369	0.0740904	-1.42989
BN373_16871	dinI	-0.939549	6.37598	-3.75073	0.00249571	0.0740904	-1.51384
BN373_43601	bfd	-0.931927	5.19179	-3.75141	0.0024925	0.0740904	-1.471
BN373_44541	livH	-0.53246	3.66818	-3.78402	0.002344	0.0740904	-1.40119
BN373_04651	deoD	0.52539	8.88908	3.77246	0.00239558	0.0740904	-1.39192
BN373_37671	eno	0.618449	10.3959	3.75423	0.0024793	0.0740904	-1.36122
BN373_10411	BN373_10411	0.620068	6.369	3.78408	0.00234372	0.0740904	-1.45953
BN373_47921	rbsC	0.669464	6.30039	3.76701	0.00242029	0.0740904	-1.49339
BN373_33551	BN373_33551	0.741146	7.00166	3.75177	0.00249081	0.0740904	-1.51406
BN373_33501	BN373_33501	0.810433	6.65698	3.75341	0.00248313	0.0740904	-1.51958
BN373_24461	fdnH	1.15093	4.00204	3.76548	0.00242727	0.0740904	-1.48414
BN373_10281	BN373_10281	1.17316	5.22281	3.76336	0.00243702	0.0740904	-1.50497
BN373_38241	cobM	1.32183	3.83217	3.7703	0.00240535	0.0740904	-1.44039
BN373_36161	BN373_36161	-0.776573	2.98454	-3.74141	0.00253998	0.0744421	-1.42163
BN373_43581	BN373_43581	-0.534802	4.85925	-3.73738	0.00255935	0.0744421	-1.50637
BN373_42061	BN373_42061	0.549782	5.26953	3.7365	0.00256359	0.0744421	-1.53268
BN373_27591	BN373_27591	0.719247	2.72771	3.74504	0.00252265	0.0744421	-1.43547
BN373_45081	BN373_45081	-0.607995	4.94519	-3.73281	0.00258152	0.0745554	-1.54119
BN373_38911	BN373_38911	-0.610142	3.00648	-3.72435	0.00262304	0.07494	-1.44864
BN373_13701	basR	0.549061	5.82003	3.72709	0.00260951	0.07494	-1.53382
BN373_16611	BN373_16611	-1.12945	7.41267	-3.71671	0.00266115	0.0756222	-1.50531
BN373_20421	BN373_20421	-0.786053	4.16511	-3.70613	0.00271485	0.0760162	-1.51579
BN373_42561	BN373_42561	-0.618864	7.32199	-3.70553	0.00271793	0.0760162	-1.5752
BN373_42501	BN373_42501	0.660025	5.2728	3.71036	0.00269325	0.0760162	-1.57806
BN373_37611	cysH	-0.545382	5.00872	-3.69963	0.0027484	0.0760772	-1.59521
BN373_27661	thrS	0.691573	10.4359	3.69956	0.00274875	0.0760772	-1.4851
BN373_11801	fepA	-1.23806	6.34772	-3.68864	0.00280602	0.0772601	-1.62332
BN373_10221	gp6	0.977751	7.52101	3.68267	0.0028379	0.077735	-1.58646
BN373_28621	BN373_28621	-0.610876	3.88885	-3.67723	0.00286722	0.0781355	-1.59951
BN373_47371	BN373_47371	-0.482515	6.19371	-3.66852	0.00291484	0.0790279	-1.66989
BN373_44581	livJ	-0.662376	5.21996	-3.66247	0.00294836	0.0791292	-1.6694
BN373_43731	kefB	-0.45009	5.73083	-3.66383	0.00294077	0.0791292	-1.67185
BN373_10831	BN373_10831	-0.78543	5.60596	-3.64965	0.00302078	0.0794674	-1.68296
BN373_32901	lrhA	0.719427	5.43641	3.65579	0.00298584	0.0794674	-1.69459
BN373_33511	BN373_33511	0.88088	6.08773	3.64966	0.00302071	0.0794674	-1.71414
BN373_08381	BN373_08381	1.01893	1.64664	3.6501	0.00301815	0.0794674	-1.49402
BN373_33521	BN373_33521	1.26702	-0.1854	3.64613	0.00304092	0.0796033	-1.52251
BN373_27361	BN373_27361	-0.971524	3.39552	-3.63409	0.00311102	0.0802521	-1.62755
BN373_33641	BN373_33641	0.818273	8.44965	3.635	0.00310571	0.0802521	-1.66609
BN373_14021	glnQ	0.909469	5.31255	3.63902	0.00308215	0.0802521	-1.73035
BN373_03781	BN373_03781	-0.760037	2.49242	-3.61826	0.00320574	0.0822077	-1.60505
BN373_33571	gp9-like	0.779723	6.81983	3.61375	0.00323323	0.0822077	-1.77192
BN373_13391	BN373_13391	1.03471	3.96784	3.61555	0.00322223	0.0822077	-1.70746
BN373_12151	BN373_12151	-0.592237	2.70649	-3.60937	0.00326017	0.0824055	-1.63891
BN373_42351	secG	0.680712	11.0682	3.60745	0.00327203	0.0824055	-1.60885
BN373_36351	stpA	0.775086	5.82067	3.59914	0.00332401	0.0833197	-1.7899
BN373_40801	metC	-0.559979	4.79222	-3.5842	0.00341949	0.0843553	-1.80078
BN373_33891	BN373_33891	0.723819	4.82978	3.58276	0.00342882	0.0843553	-1.79953
BN373_33701	BN373_33701	0.82344	5.89172	3.58608	0.00340734	0.0843553	-1.82915
BN373_31961	BN373_31961	1.20565	1.22236	3.58911	0.00338779	0.0843553	-1.60568
BN373_32121	BN373_32121	-0.627294	6.38926	-3.56744	0.00352991	0.0864421	-1.85289
BN373_28861	treA	-0.599261	4.11189	-3.55865	0.0035893	0.0874933	-1.8187
BN373_33731	BN373_33731	0.685836	6.60754	3.55344	0.00362497	0.0879592	-1.88921
BN373_10811	BN373_10811	-0.532462	3.7753	-3.53323	0.00376679	0.0908452	-1.81913
BN373_33631	BN373_33631	0.766332	8.48598	3.53116	0.0037816	0.0908452	-1.855
BN373_33711	BN373_33711	0.775318	6.96799	3.52927	0.00379519	0.0908452	-1.92537
BN373_00971	BN373_00971	-0.492211	3.93923	-3.52529	0.00382398	0.091124	-1.87074
BN373_12351	pagP	0.576367	7.52342	3.5097	0.00393897	0.0934451	-1.96044
BN373_19791	BN373_19791	-0.676271	3.65472	-3.50176	0.00399887	0.0940266	-1.90233
BN373_42341	BN373_42341	0.599397	4.94791	3.50293	0.00398995	0.0940266	-1.97498
BN373_27371	BN373_27371	-1.02831	3.16864	-3.49341	0.0040628	0.0946918	-1.87647
BN373_08921	ppiD	0.49388	9.3646	3.49415	0.00405714	0.0946918	-1.89202
BN373_10451	BN373_10451	0.937593	5.25556	3.48066	0.00416252	0.0965922	-2.02321
BN373_46791	BN373_46791	-0.717999	6.53951	-3.46658	0.00427549	0.0975105	-2.03859
BN373_09881	BN373_09881	0.489802	4.25559	3.46751	0.00426799	0.0975105	-2.00404
BN373_33761	BN373_33761	0.736386	8.03592	3.47259	0.00422691	0.0975105	-1.98679
BN373_45411	BN373_45411	1.19292	3.72098	3.47055	0.00424334	0.0975105	-1.97947
BN373_08241	BN373_08241	0.600294	7.42659	3.45529	0.00436833	0.09878	-2.03183
BN373_38291	cbiB	0.814887	6.01418	3.45587	0.00436355	0.09878	-2.06068
BN373_10891	BN373_10891	-0.568212	5.75766	-3.44786	0.00443052	0.099341	-2.07526
BN373_29961	BN373_29961	0.526003	6.53651	3.44936	0.00441793	0.099341	-2.08168
BN373_43301	BN373_43301	0.579452	5.76479	3.44123	0.0044868	0.10018	-2.09179
BN373_20431	BN373_20431	-1.20711	4.83106	-3.43764	0.00451756	0.100238	-2.03153
BN373_33581	gp8-like	0.823788	6.74705	3.43653	0.00452711	0.100238	-2.09937
BN373_43471	rpsQ	-0.87497	9.28823	-3.41976	0.00467404	0.101379	-1.99285
BN373_27331	BN373_27331	-0.646494	1.98204	-3.42325	0.00464304	0.101379	-1.91198
BN373_00551	BN373_00551	-0.483874	5.52817	-3.42165	0.00465722	0.101379	-2.12294
BN373_33931	BN373_33931	0.673629	7.03777	3.41997	0.00467214	0.101379	-2.1228
BN373_10441	BN373_10441	1.02038	4.96914	3.42245	0.00465018	0.101379	-2.12407
BN373_p01991	BN373_p01991	1.02527	1.35312	3.41532	0.00471368	0.101823	-1.8917
BN373_33791	BN373_33791	0.655466	5.51977	3.41261	0.00473813	0.101937	-2.13393
BN373_14551	BN373_14551	0.689383	4.36069	3.40729	0.00478632	0.102558	-2.14573
BN373_43111	fis	0.781185	8.11133	3.38954	0.00495099	0.105661	-2.16785
BN373_00151	sorC	-0.822781	4.36343	-3.37717	0.00506904	0.106051	-2.16811
BN373_27491	BN373_27491	-0.811134	2.75069	-3.38546	0.00498961	0.106051	-1.9955
BN373_18701	BN373_18701	-0.51337	3.87238	-3.37742	0.00506671	0.106051	-2.10713
BN373_09091	BN373_09091	-0.456426	5.10003	-3.37908	0.00505067	0.106051	-2.1809
BN373_25021	ydcW	-0.409332	5.90097	-3.38118	0.00503046	0.106051	-2.19966
BN373_21971	sotB	-0.700283	6.56502	-3.37049	0.00513401	0.106989	-2.21541
BN373_10181	BN373_10181	0.719746	6.77711	3.36819	0.00515661	0.10704	-2.18642
BN373_11661	BN373_11661	-0.464672	4.91821	-3.35279	0.00531019	0.107355	-2.23292
BN373_03591	blc_1	-0.410957	3.76852	-3.35587	0.00527914	0.107355	-2.17215
BN373_47531	oxaA	0.512926	9.7099	3.3525	0.0053132	0.107355	-2.12201
BN373_43041	aroQ	0.534275	6.9397	3.3582	0.00525572	0.107355	-2.24554
BN373_misc_RNA00338	BN373_misc_RNA00338	0.620793	7.17127	3.36442	0.00519374	0.107355	-2.17635
BN373_48101	glnA	0.624773	8.63995	3.36169	0.00522089	0.107355	-2.12215
BN373_32691	menE	0.677403	5.65636	3.35714	0.00526639	0.107355	-2.25125
BN373_27121	BN373_27121	-0.69691	4.93814	-3.34909	0.00534787	0.107646	-2.24235
BN373_24051	BN373_24051	0.677029	5.38131	3.33942	0.00544737	0.109235	-2.27327
BN373_19231	pspF	-1.10691	6.17745	-3.33574	0.00548576	0.109591	-2.27053
BN373_34071	mntH	-0.551391	5.37455	-3.326	0.00558863	0.110423	-2.27621
BN373_39301	mdtN	-0.38036	5.16991	-3.32201	0.00563126	0.110423	-2.29789
BN373_12761	BN373_12761	0.555425	5.36541	3.32887	0.00555807	0.110423	-2.29942
BN373_47491	dnaA	0.611471	8.26691	3.32357	0.00561459	0.110423	-2.23957
BN373_33661	BN373_33661	0.746651	6.24339	3.3253	0.00559603	0.110423	-2.31007
BN373_33721	BN373_33721	0.719455	7.76532	3.31946	0.00565873	0.110553	-2.27978
BN373_26321	BN373_26321	-0.567266	4.3631	-3.31642	0.0056916	0.110724	-2.2751
BN373_10201	BN373_10201	0.632276	7.41543	3.31481	0.00570912	0.110724	-2.28928
BN373_29251	BN373_29251	0.468461	5.89412	3.3126	0.00573323	0.110787	-2.31099
BN373_37841	sdaC	0.767628	9.79936	3.30959	0.00576635	0.111023	-2.185
BN373_07071	BN373_07071	-0.494759	5.20083	-3.30696	0.00579529	0.111178	-2.3226
BN373_misc_RNA00321	BN373_misc_RNA00321	1.39888	2.66432	3.30091	0.00586257	0.112064	-2.27366
BN373_25011	BN373_25011	-1.13426	3.87285	-3.29402	0.00594019	0.11287	-2.2454
BN373_17951	BN373_17951	-0.702845	5.61548	-3.28063	0.00609395	0.11287	-2.3782
BN373_p01421	BN373_p01421	-0.701612	3.8655	-3.27682	0.00613839	0.11287	-2.325
BN373_22461	BN373_22461	-0.685487	1.0952	-3.28318	0.00606428	0.11287	-2.12483
BN373_45261	BN373_45261	-0.383377	5.0352	-3.27783	0.00612655	0.11287	-2.37557
BN373_02621	treC	0.622905	8.37699	3.27957	0.00610622	0.11287	-2.27281
BN373_43101	dusB	0.713347	9.46931	3.28798	0.00600909	0.11287	-2.26858
BN373_misc_RNA00021	BN373_misc_RNA00021	0.895001	1.97034	3.27968	0.00610498	0.11287	-2.21591
BN373_38181	cbiM	1.1405	3.77356	3.28883	0.00599935	0.11287	-2.28021
BN373_38171	cbiN	1.33589	1.76631	3.28787	0.00601027	0.11287	-2.14718
BN373_00311	malK	1.67452	4.65632	3.28127	0.00608646	0.11287	-2.3798
BN373_18871	BN373_18871	-0.632905	3.00421	-3.27431	0.00616783	0.11302	-2.27251
BN373_26741	BN373_26741	-0.757701	5.00503	-3.26181	0.00631678	0.113785	-2.38417
BN373_38991	BN373_38991	-0.584047	4.7384	-3.2689	0.00623184	0.113785	-2.36652
BN373_08441	acpH	-0.429326	4.20099	-3.26609	0.00626536	0.113785	-2.35955
BN373_02491	BN373_02491	0.624361	2.88013	3.26223	0.00631172	0.113785	-2.3393
BN373_33651	sb1	0.755464	7.21983	3.26005	0.00633804	0.113785	-2.4077
BN373_29881	ftnA	0.822271	7.31473	3.26044	0.0063334	0.113785	-2.39075
BN373_46561	BN373_46561	-0.588019	6.25457	-3.2542	0.00640926	0.113867	-2.42751
BN373_p00341	BN373_p00341	-0.570341	6.55751	-3.25264	0.00642833	0.113867	-2.43291
BN373_09081	BN373_09081	0.711506	5.04462	3.25547	0.00639371	0.113867	-2.40811
BN373_28751	tdcA	0.794594	2.84673	3.25453	0.00640526	0.113867	-2.25008
BN373_10431	BN373_10431	0.903057	7.95183	3.25078	0.00645121	0.113893	-2.37152
BN373_00231	BN373_00231	0.689781	2.72533	3.2483	0.00648179	0.114054	-2.33268
BN373_45971	BN373_45971	0.422698	7.30909	3.24232	0.00655629	0.114984	-2.44177
BN373_32111	BN373_32111	-0.64713	5.20798	-3.24002	0.00658508	0.115109	-2.42989
BN373_31431	BN373_31431	-0.823381	0.637452	-3.2294	0.00672	0.115194	-2.17629
BN373_31851	BN373_31851	-0.775753	4.79352	-3.23057	0.00670507	0.115194	-2.46563
BN373_38011	fucK	-0.510165	2.4422	-3.23081	0.00670198	0.115194	-2.28816
BN373_34691	purC	0.42115	6.10884	3.23321	0.00667137	0.115194	-2.47593
BN373_10331	BN373_10331	0.925573	6.32669	3.23425	0.00665805	0.115194	-2.46712
BN373_14761	BN373_14761	0.92874	3.87175	3.23574	0.00663915	0.115194	-2.38505
BN373_32711	menB	0.623985	6.15387	3.22473	0.00678026	0.115853	-2.48359
BN373_26551	BN373_26551	0.679937	7.61038	3.21959	0.00684708	0.11662	-2.49368
BN373_02181	cysQ	-0.637558	6.98287	-3.21589	0.00689569	0.1167	-2.48035
BN373_23411	BN373_23411	-0.500292	2.72761	-3.21745	0.00687507	0.1167	-2.37565
BN373_misc_RNA00131	BN373_misc_RNA00131	0.590315	4.42251	3.21119	0.00695776	0.117376	-2.47589
BN373_23891	pqqA	-0.996481	4.26811	-3.20532	0.00703621	0.118324	-2.42385
BN373_36231	BN373_36231	-0.828397	1.40695	-3.2004	0.00710262	0.118822	-2.25616
BN373_29101	BN373_29101	0.578637	5.29452	3.19795	0.00713602	0.118822	-2.51959
BN373_41281	dnaG	0.623944	8.11371	3.19654	0.00715524	0.118822	-2.50446
BN373_misc_RNA00061	BN373_misc_RNA00061	0.687297	5.66518	3.19668	0.0071533	0.118822	-2.5356
BN373_35621	BN373_35621	0.378324	7.0135	3.1936	0.00719554	0.119119	-2.54113
BN373_49031	ppiC_1	-0.551899	3.88522	-3.18493	0.00731571	0.119779	-2.50497
BN373_08791	cyoE	-0.529665	8.99037	-3.18723	0.00728354	0.119779	-2.45816
BN373_34021	glk	0.550136	6.59524	3.18501	0.00731451	0.119779	-2.55781
BN373_33611	BN373_33611	0.799872	9.07013	3.18422	0.0073256	0.119779	-2.45303
BN373_p02111	BN373_p02111	-0.982884	2.74806	-3.17599	0.00744171	0.121304	-2.46708
BN373_06591	BN373_06591	-0.592139	7.1735	-3.17083	0.00751537	0.121388	-2.53335
BN373_36491	BN373_36491	-0.569666	3.94637	-3.17257	0.00749038	0.121388	-2.51962
BN373_08521	tsx	0.850147	8.52494	3.17186	0.00750058	0.121388	-2.44799
BN373_37941	BN373_37941	-0.979763	1.57039	-3.15624	0.00772771	0.122163	-2.34121
BN373_23421	BN373_23421	-0.749441	4.29715	-3.15028	0.00781622	0.122163	-2.56766
BN373_04071	BN373_04071	-0.693167	3.03169	-3.15464	0.00775141	0.122163	-2.46097
BN373_28131	nasA	-0.642655	2.76011	-3.15256	0.00778232	0.122163	-2.45743
BN373_39391	BN373_39391	-0.618701	4.73919	-3.15662	0.0077221	0.122163	-2.59966
BN373_03611	cusA	-0.540893	4.57796	-3.15378	0.00776419	0.122163	-2.58509
BN373_25981	BN373_25981	-0.522146	7.24905	-3.16518	0.00759694	0.122163	-2.58372
BN373_49741	secE	0.518096	7.7926	3.15028	0.00781617	0.122163	-2.58936
BN373_21211	mdtJ	0.526437	1.9238	3.16258	0.00763477	0.122163	-2.43972
BN373_30861	BN373_30861	0.822156	7.55437	3.15822	0.00769864	0.122163	-2.5708
BN373_11301	BN373_11301	0.868312	3.89936	3.15329	0.00777145	0.122163	-2.57657
BN373_14611	BN373_14611	0.813702	1.43713	3.14402	0.00791022	0.12327	-2.46334
BN373_14081	BN373_14081	0.480034	7.46122	3.13997	0.0079717	0.123864	-2.61404
BN373_28061	narJ	0.910932	5.92728	3.13809	0.00800029	0.123946	-2.6312
BN373_42571	kdsD	-0.36582	6.33311	-3.13048	0.00811754	0.125397	-2.65865
BN373_30611	BN373_30611	-0.652492	5.53449	-3.12791	0.00815742	0.125648	-2.65639
BN373_04141	BN373_04141	-1.41127	0.265167	-3.12417	0.00821598	0.126184	-2.35201
BN373_10841	BN373_10841	-0.851011	5.46625	-3.11964	0.00828739	0.126216	-2.62935
BN373_37451	BN373_37451	-0.490517	5.41694	-3.11813	0.00831121	0.126216	-2.6674
BN373_38841	lysR	-0.420189	4.4945	-3.11814	0.00831119	0.126216	-2.6462
BN373_10311	BN373_10311	0.567823	7.97055	3.11652	0.00833681	0.126216	-2.62376
BN373_10191	BN373_10191	0.701842	7.89951	3.11671	0.00833378	0.126216	-2.58837
BN373_34611	BN373_34611	0.468092	5.68674	3.11078	0.00842871	0.127245	-2.70323
BN373_19291	BN373_19291	-0.49162	5.66809	-3.10617	0.00850329	0.128007	-2.70008
BN373_44181	feoB	-1.63906	7.90756	-3.09938	0.00861426	0.128318	-2.59632
BN373_16021	BN373_16021	-0.691031	7.27004	-3.09903	0.00862017	0.128318	-2.69485
BN373_26751	fdhA	-0.527409	3.9029	-3.09513	0.00868447	0.128318	-2.62299
BN373_29551	pykA	0.515247	7.53268	3.0971	0.00865185	0.128318	-2.66253
BN373_33421	BN373_33421	0.593455	7.97947	3.09964	0.00861003	0.128318	-2.65254
BN373_01441	groS	0.611459	9.28506	3.09462	0.00869297	0.128318	-2.63117
BN373_33671	BN373_33671	0.652909	5.29344	3.09473	0.00869113	0.128318	-2.7168
BN373_44921	BN373_44921	0.524907	6.23199	3.08848	0.0087955	0.128765	-2.73175
BN373_32701	menC	0.558658	5.81915	3.08846	0.00879593	0.128765	-2.74269
BN373_33431	BN373_33431	0.567317	7.82107	3.09099	0.00875349	0.128765	-2.68364
BN373_40871	sufI	-0.39617	8.15038	-3.08682	0.00882352	0.128782	-2.67215
BN373_37861	BN373_37861	0.822349	4.51916	3.08551	0.00884556	0.128782	-2.72473
BN373_18081	BN373_18081	-0.538358	3.69202	-3.08336	0.00888203	0.128959	-2.65006
BN373_42881	BN373_42881	-0.519016	7.15945	-3.07285	0.00906216	0.129282	-2.76014
BN373_26021	BN373_26021	-0.461768	3.06152	-3.07443	0.00903481	0.129282	-2.63304
BN373_37441	BN373_37441	-0.461152	5.1577	-3.0753	0.00901979	0.129282	-2.7435
BN373_15961	BN373_15961	0.514926	6.75591	3.07213	0.00907453	0.129282	-2.77219
BN373_33771	BN373_33771	0.627868	6.58624	3.07516	0.00902213	0.129282	-2.76845
BN373_03221	BN373_03221	0.644159	5.38766	3.07598	0.0090081	0.129282	-2.75695
BN373_14541	BN373_14541	0.717448	4.28735	3.07369	0.00904763	0.129282	-2.75121
BN373_06681	cdaR	0.461082	4.93602	3.06517	0.00919596	0.130313	-2.75724
BN373_44091	hslR	0.582458	6.74995	3.06605	0.00918047	0.130313	-2.7851
BN373_05541	thiP	-0.506178	5.55677	-3.05842	0.00931538	0.131264	-2.7828
BN373_36401	BN373_36401	-0.450748	5.42464	-3.05741	0.00933332	0.131264	-2.78416
BN373_25671	ydhF	0.517728	5.56748	3.05719	0.00933717	0.131264	-2.79063
BN373_45331	dppF	-0.447078	5.64395	-3.051	0.00944824	0.132126	-2.80066
BN373_35501	rnc	0.509773	7.42609	3.05106	0.00944709	0.132126	-2.79334
BN373_10171	BN373_10171	0.76613	6.06424	3.04729	0.00951532	0.132715	-2.80543
BN373_misc_RNA00331	BN373_misc_RNA00331	-1.19379	4.66863	-3.03303	0.00977815	0.134476	-2.78994
BN373_01031	phnP	-0.998806	2.71891	-3.01902	0.0100431	0.134476	-2.68528
BN373_39461	BN373_39461	-0.956851	2.58941	-3.01867	0.0100499	0.134476	-2.68821
BN373_02021	ulaF	-0.774718	2.13757	-3.01753	0.0100718	0.134476	-2.6146
BN373_16831	BN373_16831	-0.65129	6.32288	-3.02167	0.00999255	0.134476	-2.8477
BN373_26471	BN373_26471	-0.632077	5.21381	-3.0301	0.00983285	0.134476	-2.83955
BN373_p00781	BN373_p00781	-0.609149	5.93782	-3.02496	0.00992986	0.134476	-2.84966
BN373_04491	BN373_04491	-0.560926	6.78962	-3.02325	0.0099623	0.134476	-2.8531
BN373_32161	BN373_32161	-0.417289	6.38143	-3.02708	0.00988982	0.134476	-2.8483
BN373_25561	tyrS	0.400465	7.69974	3.0207	0.010011	0.134476	-2.8416
BN373_24241	BN373_24241	0.414533	3.95642	3.02403	0.00994749	0.134476	-2.76008
BN373_15441	dmsC	0.553519	3.92157	3.01803	0.0100622	0.134476	-2.8185
BN373_47511	rnpA	0.554158	8.52892	3.03531	0.00973559	0.134476	-2.75013
BN373_10471	BN373_10471	0.681519	8.55073	3.02312	0.00996478	0.134476	-2.7439
BN373_10666	BN373_10666	0.69778	4.68809	3.03326	0.00977373	0.134476	-2.83745
BN373_10321	BN373_10321	0.854261	5.98659	3.02387	0.00995051	0.134476	-2.85989
BN373_10271	gp11	1.03072	6.0899	3.02993	0.00983604	0.134476	-2.84436
BN373_03531	BN373_03531	-0.827446	3.81784	-3.01048	0.0102082	0.135118	-2.78916
BN373_03831	BN373_03831	-0.515195	3.63233	-3.00849	0.010247	0.135118	-2.78356
BN373_21901	BN373_21901	-0.512499	4.20132	-3.01257	0.0101677	0.135118	-2.81812
BN373_45111	BN373_45111	-0.458511	5.03855	-3.00965	0.0102245	0.135118	-2.85041
BN373_29031	minE	0.479581	6.1503	3.0098	0.0102216	0.135118	-2.88678
BN373_33881	BN373_33881	0.551344	5.09889	3.00418	0.0103317	0.135898	-2.86485
BN373_46781	BN373_46781	-0.626324	5.46312	-2.99518	0.0105107	0.137338	-2.85946
BN373_43021	BN373_43021	-0.39599	4.81466	-2.99598	0.0104946	0.137338	-2.88449
BN373_35831	rplS	0.721617	10.092	2.99478	0.0105188	0.137338	-2.76231
BN373_42331	BN373_42331	0.49247	4.6826	2.99245	0.0105656	0.137612	-2.89406
BN373_24611	narZ	-0.588535	4.09755	-2.9873	0.0106701	0.138295	-2.83664
BN373_39041	BN373_39041	0.6039	4.26073	2.98813	0.0106531	0.138295	-2.84715
BN373_30871	BN373_30871	0.849551	7.37887	2.9858	0.0107007	0.138354	-2.89284
BN373_46371	ligB	-0.461167	4.67873	-2.98307	0.0107565	0.138738	-2.92093
BN373_16281	BN373_16281	-0.56858	2.4912	-2.97895	0.0108414	0.138842	-2.71725
BN373_47301	aglA	-0.540549	4.07071	-2.9808	0.0108032	0.138842	-2.85538
BN373_42461	rplU	0.619222	11.302	2.97888	0.010843	0.138842	-2.71594
BN373_10301	BN373_10301	0.832796	5.77964	2.97649	0.0108924	0.139141	-2.94832
BN373_34361	BN373_34361	-0.350924	4.70166	-2.975	0.0109233	0.139201	-2.90272
BN373_23941	pqqF	-0.923096	5.22391	-2.97101	0.0110069	0.139596	-2.92349
BN373_15601	BN373_15601	0.478307	3.09308	2.97113	0.0110044	0.139596	-2.81833
BN373_10261	gp10	1.01369	7.20993	2.96975	0.0110334	0.139599	-2.91186
BN373_10371	BN373_10371	0.611923	5.22064	2.96459	0.0111425	0.140511	-2.96342
BN373_02051	rpsF	0.70744	9.95801	2.96385	0.0111584	0.140511	-2.81642
BN373_23611	BN373_23611	-0.522195	2.53926	-2.96155	0.0112074	0.140795	-2.71947
BN373_44531	livM	-0.562282	3.3983	-2.95718	0.0113012	0.141305	-2.88534
BN373_26111	BN373_26111	-0.502882	2.44814	-2.95744	0.0112957	0.141305	-2.79048
BN373_32271	yffH	0.516476	4.41109	2.95131	0.0114285	0.142081	-2.93192
BN373_25121	BN373_25121	0.564685	4.71787	2.95062	0.0114435	0.142081	-2.90653
BN373_48371	rafB	0.669142	3.9932	2.95211	0.011411	0.142081	-2.94022
BN373_12871	kdpB	-0.582344	1.90516	-2.94547	0.0115564	0.142484	-2.73747
BN373_13861	BN373_13861	-0.560609	4.9403	-2.94671	0.0115293	0.142484	-2.9525
BN373_25091	cioA	-0.394963	3.85807	-2.94601	0.0115446	0.142484	-2.87996
BN373_47101	BN373_47101	-0.971249	7.61151	-2.94392	0.0115907	0.142576	-2.97673
BN373_16221	BN373_16221	0.731395	6.76503	2.942	0.0116332	0.142769	-2.98546
BN373_03461	xynT	-0.62322	4.77974	-2.93534	0.0117819	0.14327	-2.9868
BN373_13721	BN373_13721	-0.484114	5.88064	-2.93606	0.0117659	0.14327	-3.01285
BN373_44451	ggt	-0.441954	5.29683	-2.93737	0.0117364	0.14327	-3.00283
BN373_02061	BN373_02061	0.757029	9.69102	2.93878	0.011705	0.14327	-2.87361
BN373_36971	hypB	-1.09285	1.60567	-2.93203	0.0118565	0.143848	-2.67754
BN373_21071	dcuS	-0.324119	5.71653	-2.92952	0.0119134	0.144209	-3.01902
BN373_09561	gmcA	-0.681467	7.44637	-2.9273	0.0119639	0.144267	-2.97988
BN373_41921	BN373_41921	-0.605191	2.60548	-2.92693	0.0119725	0.144267	-2.86385
BN373_25971	BN373_25971	-0.54057	5.3805	-2.92382	0.0120436	0.144796	-3.01854
BN373_40191	pgk	0.44332	9.42856	2.92213	0.0120826	0.144936	-2.87896
BN373_23061	BN373_23061	-0.364873	3.80867	-2.91347	0.0122836	0.147015	-2.96904
BN373_09551	ybbJ	-0.708021	6.62863	-2.91066	0.0123495	0.147142	-3.04151
BN373_31321	BN373_31321	-0.375757	4.49336	-2.9115	0.0123298	0.147142	-3.00257
BN373_10821	BN373_10821	-0.761708	4.70186	-2.90708	0.0124342	0.147489	-2.99756
BN373_46571	BN373_46571	-0.434596	3.66973	-2.90715	0.0124325	0.147489	-2.97206
BN373_27291	BN373_27291	-0.759843	7.06768	-2.9025	0.0125433	0.148452	-2.97033
BN373_24441	BN373_24441	1.27041	0.599882	2.89993	0.0126048	0.148849	-2.79761
BN373_20831	BN373_20831	0.375119	6.83731	2.89273	0.0127789	0.150571	-3.07092
BN373_33541	BN373_33541	0.572918	6.10461	2.89125	0.012815	0.150639	-3.10348
BN373_13381	BN373_13381	0.704887	3.19548	2.89017	0.0128415	0.150639	-2.97016
BN373_p00361	BN373_p00361	-0.763106	3.09167	-2.88607	0.012942	0.151485	-2.9495
BN373_08981	BN373_08981	-0.744406	3.93338	-2.88354	0.0130046	0.151883	-3.05575
BN373_misc_RNA00001	BN373_misc_RNA00001	-0.496713	6.01407	-2.87775	0.0131488	0.152692	-3.11659
BN373_04921	BN373_04921	-0.484816	7.32303	-2.8782	0.0131375	0.152692	-3.08115
BN373_44131	ompR	-0.393182	5.88787	-2.87616	0.0131888	0.152692	-3.11767
BN373_33741	BN373_33741	0.547342	7.03694	2.87673	0.0131745	0.152692	-3.11951
BN373_48261	BN373_48261	1.30898	0.755029	2.87372	0.0132501	0.153068	-2.74325
BN373_24741	BN373_24741	-0.625681	1.69506	-2.86829	0.013388	0.153659	-2.85414
BN373_18091	BN373_18091	-0.462245	2.91523	-2.86841	0.0133848	0.153659	-2.97089
BN373_misc_RNA00151	BN373_misc_RNA00151	0.455311	4.13973	2.86928	0.0133628	0.153659	-3.0734
BN373_49981	BN373_49981	0.383987	6.6332	2.86385	0.0135015	0.154628	-3.1416
BN373_41621	BN373_41621	-0.61404	1.63775	-2.86074	0.0135819	0.155154	-2.86109
BN373_45941	BN373_45941	0.396939	7.72224	2.85981	0.0136059	0.155154	-3.11716
BN373_29601	znuB	-0.398219	5.51003	-2.857	0.0136788	0.155651	-3.1458
BN373_33781	BN373_33781	0.596769	6.93172	2.85497	0.0137318	0.155921	-3.16397
BN373_misc_RNA00711	BN373_misc_RNA00711	-1.62484	0.174195	-2.85063	0.0138457	0.156545	-2.7814
BN373_38641	ppdB	-0.934341	5.49293	-2.85078	0.0138418	0.156545	-3.15171
BN373_17461	potD	-0.502815	6.92598	-2.84765	0.0139246	0.157103	-3.15883
BN373_14471	BN373_14471	0.779332	4.83751	2.84416	0.0140174	0.157815	-3.15757
BN373_00931	fdhF	0.693449	5.57258	2.84213	0.0140716	0.15809	-3.19113
BN373_09861	BN373_09861	0.527678	4.83964	2.84093	0.0141037	0.158116	-3.16587
BN373_24471	fdnG	1.13634	5.644	2.83444	0.014279	0.159745	-3.19411
BN373_42301	BN373_42301	0.652635	7.96831	2.83143	0.0143609	0.160324	-3.15856
BN373_23741	BN373_23741	-1.07884	5.37397	-2.82874	0.0144347	0.160473	-3.18815
BN373_07901	BN373_07901	-0.546414	3.84675	-2.82764	0.0144649	0.160473	-3.15423
BN373_10231	gp7	0.848102	7.95231	2.82817	0.0144505	0.160473	-3.12607
BN373_30601	BN373_30601	-0.496999	3.48969	-2.82389	0.0145686	0.161287	-3.11063
BN373_25901	BN373_25901	-0.720078	4.58778	-2.82099	0.0146491	0.161841	-3.17699
BN373_37971	fucO	-0.437616	3.18712	-2.81987	0.0146803	0.161849	-3.1011
BN373_26051	BN373_26051	-2.06762	-0.779764	-2.81317	0.0148686	0.163585	-2.85951
BN373_17481	potB	-0.615368	5.01735	-2.80867	0.0149965	0.164651	-3.2198
BN373_48991	ilvA	0.433312	5.74467	2.80615	0.0150685	0.165101	-3.25665
BN373_29731	BN373_29731	-0.331905	4.6505	-2.79868	0.0152841	0.167119	-3.22984
BN373_07631	BN373_07631	-0.568388	4.54546	-2.79645	0.0153488	0.167482	-3.23815
BN373_39971	bglA	-0.328568	6.06113	-2.79401	0.0154202	0.167915	-3.27122
BN373_07221	BN373_07221	0.333986	7.56611	2.79028	0.0155299	0.168765	-3.27257
BN373_45251	bcsG	-0.539426	6.39439	-2.78884	0.0155724	0.168881	-3.27251
BN373_20221	tynA	-0.39696	3.82033	-2.78583	0.0156618	0.169505	-3.18889
BN373_46541	gltS	-0.43903	5.93971	-2.77817	0.0158914	0.170155	-3.29324
BN373_37201	BN373_37201	-0.421894	4.62717	-2.77724	0.0159197	0.170155	-3.24203
BN373_03161	BN373_03161	0.411249	7.31282	2.77636	0.0159461	0.170155	-3.27632
BN373_32511	gyrA	0.462385	9.3363	2.77829	0.0158878	0.170155	-3.16032
BN373_34221	ptsI	0.478174	10.5762	2.777	0.0159267	0.170155	-3.08994
BN373_40181	fbaA	0.491405	9.64003	2.77875	0.0158739	0.170155	-3.13108
BN373_10161	BN373_10161	0.612698	5.978	2.78172	0.0157847	0.170155	-3.29288
BN373_43291	zntR	0.39854	4.9393	2.77516	0.0159826	0.170203	-3.27254
BN373_41161	BN373_41161	-0.381536	5.76209	-2.76838	0.0161898	0.171068	-3.31174
BN373_28371	engD	0.356045	8.14927	2.76677	0.0162391	0.171068	-3.26803
BN373_35491	era	0.50871	7.13275	2.77032	0.0161301	0.171068	-3.3122
BN373_31811	bglG	0.617833	5.3394	2.7662	0.0162569	0.171068	-3.32891
BN373_33491	smpA	0.636658	8.60513	2.7667	0.0162413	0.171068	-3.2275
BN373_07781	BN373_07781	0.795047	0.744276	2.7709	0.0161123	0.171068	-2.93797
BN373_misc_RNA00301	BN373_misc_RNA00301	-1.11157	5.28986	-2.76515	0.0162892	0.171068	-3.29995
BN373_26331	chrB	-0.649571	4.49241	-2.76042	0.0164364	0.172107	-3.288
BN373_12241	BN373_12241	-0.497956	4.09252	-2.75885	0.0164852	0.172107	-3.27397
BN373_06191	BN373_06191	-0.34995	4.00621	-2.75986	0.0164538	0.172107	-3.28195
BN373_18341	nudG	-0.44487	3.34673	-2.75496	0.0166075	0.172286	-3.20806
BN373_06791	uppS	0.372195	7.40213	2.75418	0.016632	0.172286	-3.31982
BN373_11251	BN373_11251	0.416911	4.31992	2.75481	0.0166123	0.172286	-3.27333
BN373_30261	BN373_30261	0.485085	5.39299	2.75504	0.0166049	0.172286	-3.29594
BN373_09051	BN373_09051	-0.636029	5.73686	-2.74334	0.016978	0.173293	-3.35324
BN373_05091	BN373_05091	-0.570697	6.1807	-2.73893	0.0171206	0.173293	-3.36703
BN373_13991	BN373_13991	-0.391973	4.54748	-2.74179	0.017028	0.173293	-3.32189
BN373_11261	BN373_11261	0.393748	5.26761	2.741	0.0170535	0.173293	-3.33932
BN373_06901	accA	0.417334	8.3446	2.74283	0.0169941	0.173293	-3.30162
BN373_43691	fkpA	0.427004	9.71082	2.73911	0.0171146	0.173293	-3.27603
BN373_18141	BN373_18141	0.447054	5.12887	2.74239	0.0170085	0.173293	-3.31586
BN373_08871	tig	0.536012	10.3247	2.74611	0.0168888	0.173293	-3.17135
BN373_10031	BN373_10031	0.643565	5.97552	2.74365	0.0169678	0.173293	-3.3638
BN373_14911	BN373_14911	0.719861	4.09328	2.74928	0.0167874	0.173293	-3.29399
BN373_21101	mqo	0.729319	5.38381	2.73982	0.0170915	0.173293	-3.31125
BN373_10341	BN373_10341	0.896023	7.52282	2.7408	0.0170598	0.173293	-3.30687
BN373_47011	BN373_47011	-0.650025	1.09507	-2.73597	0.0172168	0.173607	-3.03889
BN373_31171	BN373_31171	-0.49868	6.1898	-2.73597	0.0172169	0.173607	-3.37349
BN373_09871	BN373_09871	0.58153	4.10498	2.73437	0.0172692	0.173804	-3.32348
BN373_48941	ilvL	-1.90978	8.26288	-2.73237	0.0173349	0.173982	-3.27625
BN373_39221	fimD	-0.581726	4.15981	-2.73184	0.0173523	0.173982	-3.29779
BN373_08761	BN373_08761	-0.79936	0.727923	-2.72072	0.0177222	0.177355	-3.0052
BN373_45931	cysE	0.37629	6.72898	2.71651	0.017864	0.178438	-3.41395
BN373_22431	BN373_22431	-0.648367	2.11429	-2.71459	0.0179292	0.178535	-3.15464
BN373_01901	BN373_01901	0.460026	4.60939	2.71425	0.0179409	0.178535	-3.35822
BN373_04101	hpcD	-1.003	-0.0114726	-2.70931	0.0181095	0.17867	-2.98676
BN373_37211	hmuS	-0.786019	2.76617	-2.71278	0.0179907	0.17867	-3.21583
BN373_p02211	BN373_p02211	-0.611608	1.83905	-2.70698	0.0181898	0.17867	-3.14536
BN373_10791	scrK	-0.586854	1.94086	-2.70856	0.0181351	0.17867	-3.17531
BN373_04151	hpcR	-0.571567	3.98909	-2.7075	0.0181718	0.17867	-3.38676
BN373_24921	BN373_24921	-0.459907	3.37458	-2.70895	0.0181217	0.17867	-3.28789
BN373_29211	BN373_29211	0.527744	5.43475	2.70894	0.0181221	0.17867	-3.43119
BN373_04061	hpaA	-0.573091	1.02504	-2.69489	0.018611	0.179047	-3.08127
BN373_17971	BN373_17971	-0.556183	5.9579	-2.694	0.0186425	0.179047	-3.44613
BN373_34031	BN373_34031	-0.521757	5.53182	-2.69333	0.0186662	0.179047	-3.43972
BN373_21711	BN373_21711	-0.360683	4.62987	-2.69559	0.0185865	0.179047	-3.41086
BN373_34781	hda	0.321638	7.44217	2.6938	0.0186495	0.179047	-3.42429
BN373_33321	sixA	0.358957	7.38319	2.69797	0.0185027	0.179047	-3.43905
BN373_19951	dbpA	0.433235	5.60402	2.69421	0.0186351	0.179047	-3.45168
BN373_35041	BN373_35041	0.437317	7.13878	2.70401	0.0182924	0.179047	-3.43075
BN373_32141	spr	0.594588	9.14334	2.70255	0.0183431	0.179047	-3.31062
BN373_02961	iolH	0.610725	3.02625	2.69579	0.0185794	0.179047	-3.27383
BN373_02451	BN373_02451	0.616349	3.38977	2.69959	0.0184459	0.179047	-3.37906
BN373_14561	BN373_14561	0.673331	2.45014	2.69539	0.0185933	0.179047	-3.35027
BN373_26561	BN373_26561	0.707264	7.02908	2.69706	0.0185346	0.179047	-3.45206
BN373_p00241	BN373_p00241	0.46206	7.69327	2.69189	0.018717	0.179211	-3.43761
BN373_misc_RNA00181	BN373_misc_RNA00181	-1.14743	5.83257	-2.68043	0.0191276	0.181243	-3.45321
BN373_48501	sodA	-0.60842	8.83354	-2.68154	0.0190876	0.181243	-3.36985
BN373_44011	BN373_44011	-0.484938	2.11133	-2.68216	0.019065	0.181243	-3.23464
BN373_00621	BN373_00621	-0.471992	4.34529	-2.68014	0.0191379	0.181243	-3.43468
BN373_37181	BN373_37181	-0.421269	4.48704	-2.67931	0.019168	0.181243	-3.42698
BN373_24981	BN373_24981	0.488457	4.13213	2.68011	0.0191392	0.181243	-3.40466
BN373_42371	folP	0.5709	5.53549	2.68369	0.0190099	0.181243	-3.46171
BN373_45231	bcsE	-0.417673	5.74476	-2.67498	0.0193258	0.181765	-3.48212
BN373_49111	rho	0.514532	10.5688	2.67672	0.0192624	0.181765	-3.26753
BN373_21951	BN373_21951	0.597948	3.56814	2.67569	0.0193	0.181765	-3.37395
BN373_02611	BN373_02611	0.567076	6.88428	2.67323	0.0193899	0.181825	-3.44923
BN373_39281	BN373_39281	0.646014	3.9322	2.67294	0.0194006	0.181825	-3.41319
BN373_08641	thiI	0.350399	7.83909	2.66796	0.0195843	0.183223	-3.45812
BN373_11891	entC	-0.861235	4.94077	-2.66149	0.0198255	0.18401	-3.46528
BN373_26411	BN373_26411	-0.752508	6.6866	-2.65984	0.0198874	0.18401	-3.50527
BN373_00121	sorB	-0.622188	1.00378	-2.65922	0.0199108	0.18401	-3.15198
BN373_26761	BN373_26761	-0.423439	5.53698	-2.66	0.0198814	0.18401	-3.50549
BN373_27241	sufC	-0.414692	3.35543	-2.6605	0.0198627	0.18401	-3.35563
BN373_45851	mtlD	0.31009	6.9985	2.66372	0.019742	0.18401	-3.50399
BN373_04961	dnaK	0.593519	10.6459	2.66016	0.0198751	0.18401	-3.31343
BN373_27101	BN373_27101	-0.398023	3.65581	-2.65774	0.0199664	0.184204	-3.43724
BN373_12221	mtnD	-0.500685	3.31075	-2.6543	0.0200966	0.185084	-3.39138
BN373_48401	BN373_48401	-0.493355	2.85705	-2.65117	0.020216	0.185862	-3.36824
BN373_40581	BN373_40581	-0.436674	6.28431	-2.64995	0.0202626	0.185968	-3.52538
BN373_23801	ddc	-0.559473	6.64195	-2.6471	0.0203723	0.186033	-3.53102
BN373_48161	BN373_48161	-0.35981	5.76302	-2.64612	0.0204097	0.186033	-3.53495
BN373_40161	argO	0.327921	4.93954	2.64637	0.0204003	0.186033	-3.48077
BN373_28011	BN373_28011	0.33158	5.58792	2.6488	0.0203069	0.186033	-3.51326
BN373_21051	BN373_21051	-0.314492	4.20737	-2.64363	0.0205062	0.186442	-3.47492
BN373_18291	BN373_18291	0.684315	6.02382	2.64315	0.0205247	0.186442	-3.54891
BN373_07391	gabT	-0.568657	1.8355	-2.64127	0.0205978	0.186786	-3.2457
BN373_01821	hflK	0.472714	8.25884	2.63983	0.0206538	0.186975	-3.48564
BN373_12011	BN373_12011	-0.566496	1.54481	-2.63768	0.0207378	0.187098	-3.2401
BN373_14431	BN373_14431	-0.386193	5.53436	-2.63824	0.0207161	0.187098	-3.54087
BN373_01581	efp	0.4177	8.42946	2.63608	0.0208008	0.187265	-3.47264
BN373_13141	tolQ	0.458333	6.94637	2.63542	0.0208268	0.187265	-3.56179
BN373_11671	BN373_11671	-0.38898	4.0542	-2.63448	0.0208638	0.187281	-3.50939
BN373_16551	BN373_16551	-0.464015	5.02288	-2.63227	0.0209509	0.187381	-3.53432
BN373_45951	secB	0.338248	7.91949	2.6315	0.0209813	0.187381	-3.50565
BN373_49101	trx	0.445895	9.12614	2.62974	0.0210513	0.187381	-3.43578
BN373_12631	corC	0.489744	8.29264	2.63016	0.0210347	0.187381	-3.50444
BN373_39771	BN373_39771	0.646148	2.5655	2.62981	0.0210487	0.187381	-3.44588
BN373_45751	xylH	-0.383068	4.0117	-2.62585	0.0212064	0.188131	-3.51168
BN373_43431	rpsN	0.66966	10.2011	2.62606	0.021198	0.188131	-3.40294
BN373_13431	BN373_13431	-0.577165	5.02961	-2.62469	0.0212532	0.188232	-3.55277
BN373_21811	BN373_21811	-0.490139	3.86478	-2.61969	0.0214545	0.188306	-3.49263
BN373_49321	BN373_49321	-0.426038	5.67978	-2.62186	0.0213669	0.188306	-3.57192
BN373_26311	BN373_26311	-0.414779	4.26511	-2.62119	0.0213938	0.188306	-3.50469
BN373_48421	BN373_48421	-0.382816	3.5725	-2.61833	0.0215095	0.188306	-3.49125
BN373_45051	BN373_45051	-0.357895	5.94712	-2.61984	0.0214486	0.188306	-3.58235
BN373_33861	BN373_33861	0.514966	5.90815	2.62265	0.0213352	0.188306	-3.57611
BN373_10241	gp8	0.895265	6.55938	2.6189	0.0214866	0.188306	-3.57554
BN373_20031	ldhA	-0.474581	6.73722	-2.617	0.0215637	0.18837	-3.55059
BN373_04591	BN373_04591	-0.437724	5.84296	-2.61641	0.0215877	0.18837	-3.58648
BN373_42801	rplM	0.562701	10.9323	2.61406	0.0216835	0.188896	-3.37019
BN373_16541	rutR	-0.360962	5.71202	-2.61179	0.0217768	0.189397	-3.58978
BN373_33971	BN373_33971	-0.705834	1.61806	-2.607	0.0219745	0.190775	-3.31797
BN373_33471	BN373_33471	0.542091	6.60491	2.60535	0.0220429	0.190775	-3.61063
BN373_34411	BN373_34411	0.658164	2.50977	2.60578	0.0220249	0.190775	-3.34155
BN373_11231	BN373_11231	0.588672	1.71333	2.60003	0.0222652	0.192386	-3.29182
BN373_16881	pyrC	-0.52639	6.50055	-2.59819	0.0223426	0.192521	-3.61663
BN373_26971	BN373_26971	-0.423625	3.24097	-2.59708	0.0223895	0.192521	-3.48917
BN373_29141	BN373_29141	-0.317178	6.02897	-2.59716	0.0223861	0.192521	-3.623
BN373_p00231	BN373_p00231	0.475662	9.259	2.59076	0.0226578	0.1942	-3.50598
BN373_10041	BN373_10041	0.527953	5.14849	2.5909	0.0226515	0.1942	-3.64052
BN373_31841	BN373_31841	-0.668022	4.0878	-2.58931	0.0227198	0.19423	-3.59405
BN373_29311	prc	0.375455	8.88913	2.58811	0.022771	0.19423	-3.53878
BN373_33691	BN373_33691	0.615672	6.67392	2.58855	0.0227521	0.19423	-3.64301
BN373_44241	gntT	0.750688	6.12397	2.58581	0.02287	0.194762	-3.64293
BN373_14891	BN373_14891	-0.437975	3.08251	-2.58401	0.0229479	0.195112	-3.4672
BN373_10461	BN373_10461	0.539016	4.97856	2.58298	0.022992	0.195175	-3.64274
BN373_p00351	BN373_p00351	-0.423574	3.62999	-2.57815	0.0232024	0.196334	-3.55773
BN373_35521	lepA	0.440123	8.28308	2.57864	0.0231811	0.196334	-3.60981
BN373_00671	BN373_00671	-0.517764	1.80776	-2.57448	0.0233632	0.196443	-3.37337
BN373_01791	miaA	0.463726	9.95745	2.57607	0.0232934	0.196443	-3.48003
BN373_10671	mocC	0.505868	3.15687	2.57455	0.0233602	0.196443	-3.59538
BN373_37871	BN373_37871	0.860486	1.59146	2.57525	0.0233293	0.196443	-3.43863
BN373_48471	rhaS	-0.557271	2.39654	-2.56848	0.0236285	0.19836	-3.43099
BN373_38461	pduP	-0.553077	3.43796	-2.56372	0.0238411	0.199647	-3.55641
BN373_48351	rafR	-0.390789	6.47341	-2.56308	0.0238702	0.199647	-3.67446
BN373_34331	BN373_34331	0.372678	8.02685	2.56253	0.0238945	0.199647	-3.61484
BN373_15151	BN373_15151	-0.48713	5.37466	-2.55968	0.0240231	0.200406	-3.66766
BN373_misc_RNA00418	BN373_misc_RNA00418	-1.29805	8.23346	-2.55757	0.0241187	0.200603	-3.60159
BN373_26611	ccmF	-0.56635	3.71047	-2.55749	0.0241222	0.200603	-3.58832
BN373_11471	BN373_11471	-0.739489	0.835139	-2.55628	0.0241775	0.200749	-3.30265
BN373_44191	BN373_44191	-1.06768	5.5553	-2.55487	0.0242415	0.200966	-3.6771
BN373_31771	BN373_31771	-0.325844	4.86293	-2.55324	0.0243159	0.201269	-3.66126
BN373_00241	BN373_00241	0.704447	1.41389	2.55101	0.024418	0.2018	-3.48473
BN373_20521	BN373_20521	-0.540075	2.75337	-2.54862	0.0245282	0.202221	-3.47524
BN373_06621	BN373_06621	0.528678	6.53567	2.54825	0.0245451	0.202221	-3.71472
BN373_05601	BN373_05601	-0.580937	6.60104	-2.54506	0.0246927	0.202859	-3.70766
BN373_09651	selU	0.368539	5.07226	2.54493	0.0246989	0.202859	-3.70182
BN373_00801	BN373_00801	-0.716328	1.73538	-2.53949	0.0249527	0.202969	-3.43778
BN373_12881	kdpA	-0.624894	1.59893	-2.54188	0.0248409	0.202969	-3.38886
BN373_40171	mscS	-0.427225	6.48927	-2.53868	0.0249908	0.202969	-3.72342
BN373_19701	BN373_19701	-0.404259	3.89886	-2.5408	0.0248913	0.202969	-3.65949
BN373_28251	BN373_28251	0.468508	6.5776	2.53781	0.0250315	0.202969	-3.7342
BN373_31801	bglF	0.482907	4.25129	2.5432	0.0247794	0.202969	-3.70525
BN373_12611	gltI	0.537933	6.2259	2.54092	0.0248859	0.202969	-3.72861
BN373_10101	BN373_10101	0.56726	4.60621	2.53729	0.025056	0.202969	-3.72317
BN373_35841	trmD	0.65865	11.329	2.53933	0.0249604	0.202969	-3.48542
BN373_14591	BN373_14591	0.61082	2.46016	2.53516	0.0251567	0.203475	-3.65098
BN373_10091	BN373_10091	0.443073	4.13139	2.53297	0.0252604	0.204003	-3.71346
BN373_24481	BN373_24481	1.29034	4.37175	2.53184	0.0253139	0.204124	-3.73932
BN373_10361	BN373_10361	0.396536	7.42343	2.52992	0.0254054	0.204274	-3.70885
BN373_33801	BN373_33801	0.525274	6.13416	2.52984	0.0254094	0.204274	-3.74609
BN373_41441	dhaT	-0.551782	3.31445	-2.52647	0.0255705	0.204949	-3.60576
BN373_42381	hflB	0.381294	9.93613	2.5265	0.0255691	0.204949	-3.57934
BN373_33851	rdgC	0.449716	7.66008	2.52475	0.025653	0.205302	-3.73357
BN373_p02091	BN373_p02091	0.74906	2.74311	2.52364	0.0257068	0.205423	-3.61479
BN373_41711	lsrK	-0.447783	3.75791	-2.52032	0.0258676	0.205584	-3.62159
BN373_22061	BN373_22061	-0.421981	2.3983	-2.52002	0.0258818	0.205584	-3.53472
BN373_09961	BN373_09961	0.371962	6.15982	2.52179	0.025796	0.205584	-3.75797
BN373_02461	BN373_02461	0.621826	2.91264	2.52064	0.0258517	0.205584	-3.65348
BN373_31701	BN373_31701	-0.604423	3.69451	-2.51749	0.0260051	0.205948	-3.64607
BN373_35871	ffh	0.407031	8.16848	2.51809	0.0259757	0.205948	-3.69753
BN373_28921	dadA	-0.415665	4.8668	-2.51663	0.0260471	0.205974	-3.68492
BN373_45841	mtlA	-0.357329	5.48717	-2.51138	0.026305	0.207704	-3.76128
BN373_28871	foxA	-0.755206	5.90546	-2.50919	0.0264132	0.207843	-3.76637
BN373_27301	BN373_27301	-0.521045	5.92937	-2.50985	0.0263808	0.207843	-3.75138
BN373_05071	BN373_05071	0.453659	3.5947	2.50786	0.026479	0.207843	-3.67076
BN373_42241	pnp	0.471684	10.0066	2.50815	0.0264646	0.207843	-3.59669
BN373_p00301	BN373_p00301	-0.670675	5.41748	-2.50611	0.0265662	0.208219	-3.76454
BN373_41231	ureF	-0.563543	3.51545	-2.49975	0.0268852	0.209604	-3.69071
BN373_40931	qseC	-0.375339	4.06683	-2.50035	0.0268549	0.209604	-3.72512
BN373_46961	BN373_46961	-0.336774	5.28237	-2.50076	0.0268343	0.209604	-3.75931
BN373_27921	oppB	-0.320029	5.69782	-2.49944	0.0269006	0.209604	-3.79464
BN373_02651	mgtA	-0.494059	7.53396	-2.49644	0.0270524	0.209864	-3.78671
BN373_40671	BN373_40671	-0.45774	3.38144	-2.49713	0.0270171	0.209864	-3.70053
BN373_10851	BN373_10851	0.511143	6.17888	2.49786	0.0269803	0.209864	-3.80381
BN373_misc_RNA00041	BN373_misc_RNA00041	-0.890612	6.14609	-2.48457	0.0276607	0.210825	-3.79682
BN373_00631	BN373_00631	-0.480648	2.00268	-2.48395	0.0276925	0.210825	-3.57504
BN373_p00171	BN373_p00171	-0.40505	5.48757	-2.48346	0.0277182	0.210825	-3.81141
BN373_45061	BN373_45061	-0.392315	4.11279	-2.48386	0.0276975	0.210825	-3.7731
BN373_04741	BN373_04741	-0.353033	6.39275	-2.4832	0.0277317	0.210825	-3.82182
BN373_44741	BN373_44741	-0.321721	5.55989	-2.48326	0.0277286	0.210825	-3.81953
BN373_24881	rihA	0.370113	5.14336	2.49146	0.0273057	0.210825	-3.80109
BN373_25721	rnt	0.408278	5.73457	2.48688	0.0275411	0.210825	-3.81483
BN373_30291	BN373_30291	0.553694	7.65661	2.48824	0.027471	0.210825	-3.73358
BN373_misc_RNA00511	BN373_misc_RNA00511	0.565908	15.368	2.49043	0.0273588	0.210825	-3.40798
BN373_33451	BN373_33451	0.583661	5.31982	2.48816	0.0274753	0.210825	-3.80838
BN373_48001	BN373_48001	0.665443	6.95243	2.48901	0.0274315	0.210825	-3.77315
BN373_10491	BN373_10491	0.792172	5.62108	2.48626	0.0275731	0.210825	-3.82529
BN373_08336	BN373_08336	0.860328	-0.74611	2.48383	0.027699	0.210825	-3.31712
BN373_30751	BN373_30751	-0.309679	4.94613	-2.48179	0.0278051	0.21108	-3.80194
BN373_12001	BN373_12001	-0.577938	1.85531	-2.47797	0.0280047	0.211388	-3.54537
BN373_02031	BN373_02031	-0.460473	3.12972	-2.47841	0.0279816	0.211388	-3.63596
BN373_p01501	BN373_p01501	-0.323959	6.66125	-2.47901	0.0279498	0.211388	-3.82152
BN373_18571	chbF	0.422602	2.85173	2.47896	0.0279527	0.211388	-3.65217
BN373_00841	BN373_00841	-0.480666	3.75647	-2.47382	0.0282227	0.21183	-3.74686
BN373_33361	fadL	-0.323423	6.44367	-2.47482	0.0281701	0.21183	-3.82733
BN373_35541	rseB	0.466756	8.22683	2.47457	0.0281831	0.21183	-3.80744
BN373_37851	sdaB	0.643274	8.3706	2.47438	0.0281931	0.21183	-3.74909
BN373_45211	yhjQ	-0.465703	6.57185	-2.47045	0.0284012	0.212569	-3.83216
BN373_p00821	BN373_p00821	0.537294	2.94386	2.47082	0.0283816	0.212569	-3.67643
BN373_p00111	BN373_p00111	0.443884	6.10432	2.46495	0.0286948	0.214464	-3.8604
BN373_00181	BN373_00181	-0.361218	4.56253	-2.46332	0.0287827	0.214819	-3.83277
BN373_46241	BN373_46241	0.347575	5.19419	2.46063	0.0289277	0.215419	-3.84847
BN373_04291	BN373_04291	0.55012	4.83123	2.46033	0.0289441	0.215419	-3.83885
BN373_44211	BN373_44211	-0.485527	4.44163	-2.45703	0.0291234	0.216176	-3.81403
BN373_26621	ccmE	-0.485519	2.9806	-2.45537	0.0292135	0.216176	-3.72149
BN373_01571	BN373_01571	0.291332	6.0601	2.45558	0.0292022	0.216176	-3.87643
BN373_30851	hisIE	0.486113	4.4054	2.45472	0.0292492	0.216176	-3.83886
BN373_16181	BN373_16181	0.508552	3.63436	2.45596	0.0291812	0.216176	-3.77675
BN373_18071	BN373_18071	-0.422289	3.33047	-2.45321	0.029332	0.216486	-3.70416
BN373_32681	nudI	0.289423	5.03562	2.45144	0.0294292	0.216902	-3.85569
BN373_02941	BN373_02941	-0.704344	6.09252	-2.4432	0.0298853	0.219766	-3.88408
BN373_27541	BN373_27541	-0.384023	5.22593	-2.44293	0.0299004	0.219766	-3.852
BN373_p01681	BN373_p01681	-0.423233	4.76127	-2.44053	0.0300345	0.220447	-3.85911
BN373_07841	BN373_07841	-0.58619	1.86902	-2.43956	0.0300894	0.220545	-3.60369
BN373_48251	BN373_48251	0.827586	2.31727	2.43722	0.0302209	0.221204	-3.61297
BN373_40571	BN373_40571	-0.38153	8.1146	-2.43638	0.0302684	0.221246	-3.8187
BN373_20771	rstA	-0.34869	6.22724	-2.43288	0.0304668	0.222391	-3.90978
BN373_26631	ccmD	-0.526933	3.51726	-2.43119	0.0305626	0.222479	-3.8253
BN373_27971	hns	0.579106	10.2282	2.43165	0.0305366	0.222479	-3.71947
BN373_08281	phoB	0.549485	5.21323	2.43024	0.0306168	0.222569	-3.88206
BN373_17721	BN373_17721	-0.412938	3.9966	-2.42943	0.0306636	0.222604	-3.83392
BN373_28911	alr_1	-0.398018	6.36233	-2.42778	0.0307577	0.222937	-3.91773
BN373_42771	sspB	0.307831	7.06189	2.42497	0.0309192	0.222937	-3.91383
BN373_18951	topA	0.418254	8.47849	2.42518	0.0309072	0.222937	-3.85925
BN373_30971	BN373_30971	0.533121	7.77713	2.42576	0.0308738	0.222937	-3.89527
BN373_10651	BN373_10651	0.722168	6.98739	2.42512	0.0309106	0.222937	-3.87258
BN373_34231	crr	0.442446	9.49426	2.42263	0.0310546	0.22361	-3.7713
BN373_34301	cysW	-0.620174	3.66664	-2.42071	0.0311662	0.223916	-3.80143
BN373_33211	BN373_33211	0.286584	5.97065	2.41972	0.0312235	0.223916	-3.93716
BN373_09781	BN373_09781	0.349817	3.95359	2.42023	0.031194	0.223916	-3.88435
BN373_13131	BN373_13131	0.326358	6.42	2.41797	0.0313254	0.224261	-3.94025
BN373_02121	BN373_02121	0.424768	3.28403	2.41745	0.0313561	0.224261	-3.79137
BN373_31671	BN373_31671	-0.472263	4.4122	-2.41503	0.0314979	0.224671	-3.84469
BN373_32951	BN373_32951	0.305408	5.35285	2.41541	0.0314753	0.224671	-3.93949
BN373_35551	rseA	0.354421	9.38543	2.4079	0.0319192	0.227371	-3.84669
BN373_46771	BN373_46771	-0.458505	5.6416	-2.40687	0.0319802	0.2275	-3.9464
BN373_38801	BN373_38801	-0.377518	4.16894	-2.40602	0.0320308	0.227555	-3.87993
BN373_44311	glpD	0.321129	3.77373	2.40515	0.0320825	0.227618	-3.85155
BN373_07371	csiR	-0.342478	6.09407	-2.40337	0.0321894	0.228073	-3.96053
BN373_02141	BN373_02141	-0.350337	3.77219	-2.39976	0.0324065	0.229305	-3.87526
BN373_10151	BN373_10151	0.534089	6.26078	2.39738	0.0325499	0.230013	-3.95829
BN373_46691	BN373_46691	-0.354107	3.69803	-2.39645	0.0326068	0.23011	-3.88659
BN373_40901	BN373_40901	-0.423514	4.67245	-2.39461	0.0327181	0.230589	-3.90141
BN373_20931	BN373_20931	-0.304692	5.73603	-2.39385	0.0327648	0.230612	-3.97413
BN373_22971	BN373_22971	0.529026	4.14838	2.39108	0.032934	0.231387	-3.89643
BN373_21361	dmsB_1	0.55022	2.84561	2.39062	0.0329619	0.231387	-3.88317
BN373_36321	BN373_36321	-0.294283	5.99551	-2.38943	0.0330351	0.231595	-3.96926
BN373_10481	BN373_10481	0.756575	7.18679	2.387	0.0331845	0.232335	-3.95036
BN373_12391	BN373_12391	0.370996	6.45818	2.38624	0.0332318	0.23236	-3.99673
BN373_37161	BN373_37161	-0.610346	3.37542	-2.38509	0.0333027	0.23255	-3.88757
BN373_19061	BN373_19061	-0.341307	6.1915	-2.38042	0.0335934	0.234272	-4.00023
BN373_32371	BN373_32371	-0.468735	5.26778	-2.37883	0.0336925	0.234655	-3.97346
BN373_16461	BN373_16461	-0.597061	0.808095	-2.37439	0.0339717	0.235078	-3.55618
BN373_39291	BN373_39291	-0.472474	4.13118	-2.37411	0.0339892	0.235078	-3.94179
BN373_22711	BN373_22711	-0.392011	2.76243	-2.37642	0.0338434	0.235078	-3.7889
BN373_42841	degS	-0.32721	8.01076	-2.37408	0.0339914	0.235078	-3.9551
BN373_49471	BN373_49471	-0.289358	6.64542	-2.37282	0.0340711	0.235078	-4.00689
BN373_05351	ksgA	0.345207	7.16305	2.37339	0.0340348	0.235078	-4.00773
BN373_18231	BN373_18231	0.510817	4.31906	2.37155	0.0341513	0.235078	-3.91967
BN373_14601	BN373_14601	0.566517	3.62195	2.37227	0.0341055	0.235078	-3.98264
BN373_30931	BN373_30931	0.597044	7.27672	2.37178	0.0341369	0.235078	-3.99788
BN373_14141	ybiS	0.374796	7.53669	2.37019	0.0342378	0.235369	-4.00598
BN373_17691	BN373_17691	-1.02076	3.04127	-2.36829	0.0343586	0.235589	-3.8279
BN373_16571	putP	-0.425073	4.76379	-2.36861	0.0343385	0.235589	-3.95682
BN373_25301	pcaG	-0.53251	1.17471	-2.36608	0.0344996	0.235947	-3.64024
BN373_28771	BN373_28771	-0.483283	2.47918	-2.36611	0.0344978	0.235947	-3.83091
BN373_08391	BN373_08391	0.636931	3.02193	2.36472	0.0345871	0.236241	-3.81428
BN373_11901	entE	-0.760228	4.91936	-2.3625	0.0347296	0.23691	-3.98051
BN373_04541	rimI	0.320849	6.65379	2.35775	0.0350371	0.238396	-4.03966
BN373_48271	BN373_48271	0.679803	2.68452	2.35784	0.0350312	0.238396	-3.7928
BN373_24411	BN373_24411	-0.758109	0.838656	-2.35429	0.0352628	0.239442	-3.56865
BN373_38681	ptsP	-0.332549	8.28052	-2.35332	0.035326	0.239442	-3.95023
BN373_43711	slyD	0.397396	8.91125	2.35398	0.0352834	0.239442	-3.92162
BN373_22701	BN373_22701	-0.39217	4.29303	-2.35251	0.0353793	0.239497	-3.98997
BN373_11061	fcuA	-0.581872	4.05375	-2.35041	0.0355174	0.239996	-3.94572
BN373_30881	BN373_30881	0.843635	9.07642	2.35002	0.0355432	0.239996	-3.9128
BN373_19961	BN373_19961	0.419512	6.23627	2.34872	0.035629	0.24027	-4.05766
BN373_05001	rpsT	0.485263	11.0413	2.34758	0.0357044	0.240473	-3.81448
BN373_23621	hyuE	-1.02154	1.61986	-2.34065	0.0361653	0.241322	-3.62908
BN373_47071	BN373_47071	-0.440788	2.39095	-2.33955	0.0362392	0.241322	-3.82439
BN373_27501	BN373_27501	-0.397375	5.65236	-2.34399	0.0359425	0.241322	-4.04691
BN373_40911	BN373_40911	-0.388423	5.30912	-2.34242	0.0360473	0.241322	-4.01441
BN373_06721	glnD	-0.363349	6.78122	-2.3415	0.0361087	0.241322	-4.05403
BN373_04551	yjjG	0.363685	6.50821	2.34101	0.0361416	0.241322	-4.07441
BN373_18221	BN373_18221	0.425383	5.54108	2.3411	0.0361351	0.241322	-4.05987
BN373_09691	lpxH	0.43559	5.43106	2.34003	0.0362071	0.241322	-4.06814
BN373_03741	BN373_03741	0.568962	2.58812	2.34425	0.0359252	0.241322	-3.87891
BN373_misc_RNA00311	BN373_misc_RNA00311	-0.857198	2.06109	-2.33887	0.0362849	0.241324	-3.75388
BN373_22111	BN373_22111	-0.354293	4.93301	-2.33296	0.0366842	0.242765	-4.05212
BN373_36371	BN373_36371	-0.347444	6.80474	-2.33427	0.0365955	0.242765	-4.0777
BN373_41531	BN373_41531	-0.341044	4.71096	-2.3337	0.0366337	0.242765	-4.04885
BN373_06051	BN373_06051	-0.329876	3.70081	-2.33298	0.0366825	0.242765	-3.98584
BN373_23731	BN373_23731	-0.401777	4.29389	-2.33195	0.0367527	0.242916	-4.0034
BN373_21891	BN373_21891	-0.47445	3.55803	-2.32875	0.036971	0.243364	-3.98337
BN373_44601	BN373_44601	-0.468458	3.39959	-2.32858	0.0369831	0.243364	-3.95064
BN373_16631	phoH	-0.467956	6.44671	-2.32827	0.0370038	0.243364	-4.08281
BN373_41241	ureG	-0.395907	4.38146	-2.32866	0.036977	0.243364	-4.03194
BN373_07091	BN373_07091	-0.270397	5.82454	-2.32638	0.0371333	0.243914	-4.09175
BN373_45991	BN373_45991	0.340764	7.68291	2.3255	0.0371943	0.244013	-4.05949
BN373_48431	BN373_48431	-0.44343	2.07781	-2.32212	0.0374277	0.245241	-3.81509
BN373_05211	citE	-0.59797	2.20138	-2.32119	0.0374921	0.245361	-3.83686
BN373_misc_RNA00391	BN373_misc_RNA00391	-0.984395	6.40659	-2.31862	0.0376706	0.245923	-4.09456
BN373_06891	dnaE	0.319529	8.94217	2.31895	0.0376473	0.245923	-3.99716
BN373_p02001	BN373_p02001	0.490243	1.27944	2.31783	0.0377256	0.24598	-3.75629
BN373_34451	eutH	-0.720482	3.80664	-2.31277	0.03808	0.246917	-3.95954
BN373_26181	BN373_26181	-0.319728	4.88378	-2.31355	0.0380248	0.246917	-4.07608
BN373_43851	BN373_43851	0.316197	4.50938	2.31271	0.0380843	0.246917	-4.07344
BN373_33821	BN373_33821	0.468924	4.81889	2.31279	0.0380787	0.246917	-4.06266
BN373_01591	ecnA	0.50044	3.68753	2.31246	0.0381017	0.246917	-4.03736
BN373_misc_RNA00141	BN373_misc_RNA00141	-1.7522	7.67872	-2.30842	0.0383871	0.247065	-4.06702
BN373_41431	BN373_41431	-0.816395	-0.643137	-2.30926	0.0383274	0.247065	-3.56235
BN373_05591	BN373_05591	-0.361877	4.47702	-2.30876	0.0383629	0.247065	-4.05322
BN373_28821	BN373_28821	-0.322395	4.15436	-2.30753	0.0384499	0.247065	-4.0598
BN373_17111	holB	-0.317946	6.34095	-2.3083	0.0383958	0.247065	-4.1235
BN373_32091	yeiP	0.357501	6.50061	2.30815	0.0384063	0.247065	-4.13041
BN373_13686	BN373_13686	0.531954	5.22427	2.30832	0.0383939	0.247065	-4.02723
BN373_24171	BN373_24171	-0.418491	3.46346	-2.30523	0.0386142	0.247074	-3.99211
BN373_09021	glnK	0.484983	2.69299	2.30663	0.038514	0.247074	-3.9748
BN373_00271	BN373_00271	0.551318	3.2813	2.3049	0.0386372	0.247074	-4.00158
BN373_16161	BN373_16161	0.934682	6.12878	2.30493	0.0386349	0.247074	-4.13709
BN373_00031	aceA	-0.629479	2.36159	-2.30349	0.0387382	0.247125	-3.92102
BN373_00661	BN373_00661	-0.530981	3.09837	-2.30409	0.038695	0.247125	-3.98358
BN373_39851	lysS	0.492603	8.02464	2.30141	0.0388869	0.247776	-4.09093
BN373_p00311	BN373_p00311	-0.785441	5.65389	-2.29839	0.0391043	0.248268	-4.12821
BN373_12781	fldA	0.3248	7.98465	2.2985	0.0390965	0.248268	-4.07682
BN373_29321	proQ	0.472914	8.57499	2.29865	0.0390856	0.248268	-4.06995
BN373_19451	BN373_19451	-0.54439	3.03057	-2.29615	0.0392668	0.249002	-3.98674
BN373_08811	cyoC	-0.463303	8.73403	-2.29424	0.0394052	0.249582	-4.06138
BN373_19811	BN373_19811	-0.465299	3.36032	-2.28848	0.0398257	0.249863	-4.01014
BN373_00851	actP	-0.323306	3.38353	-2.29042	0.0396837	0.249863	-4.03179
BN373_25571	pdxH	0.271483	5.94972	2.28915	0.039777	0.249863	-4.15604
BN373_49601	tatD	0.292376	5.78446	2.28987	0.0397239	0.249863	-4.16035
BN373_32221	rsuA	0.371691	6.61108	2.28905	0.0397839	0.249863	-4.16277
BN373_p02231	BN373_p02231	0.464937	1.87229	2.29072	0.0396614	0.249863	-3.91897
BN373_29171	manY	0.479113	6.23073	2.28876	0.0398053	0.249863	-4.15097
BN373_13881	BN373_13881	0.559043	2.20941	2.2913	0.0396195	0.249863	-3.90807
BN373_08741	BN373_08741	-1.1045	-2.30311	-2.28117	0.0403662	0.249912	-3.59647
BN373_19301	BN373_19301	-0.487454	4.62464	-2.28438	0.0401283	0.249912	-4.1541
BN373_49401	BN373_49401	-0.474167	2.7745	-2.28172	0.0403249	0.249912	-3.94018
BN373_misc_RNA00036	BN373_misc_RNA00036	-0.425073	3.79618	-2.28345	0.0401965	0.249912	-4.06877
BN373_49931	nudC	-0.353807	4.12795	-2.28345	0.040197	0.249912	-4.08818
BN373_14281	gsiA	-0.350081	5.62007	-2.28187	0.0403139	0.249912	-4.16804
BN373_45391	BN373_45391	-0.342947	5.03844	-2.28122	0.0403626	0.249912	-4.14617
BN373_37771	BN373_37771	-0.25587	5.27865	-2.28024	0.0404354	0.249912	-4.15395
BN373_08901	lon	0.397246	9.97997	2.28263	0.0402573	0.249912	-3.97561
BN373_32461	BN373_32461	0.467672	3.0442	2.28309	0.0402238	0.249912	-4.03614
BN373_48601	hslV	0.512394	7.01846	2.28593	0.0400136	0.249912	-4.16841
BN373_31821	BN373_31821	0.526043	3.2291	2.28664	0.0399608	0.249912	-4.07358
BN373_p02041	BN373_p02041	0.534157	2.39904	2.28011	0.0404448	0.249912	-3.98781
BN373_42781	sspA	0.37189	7.97919	2.27884	0.0405395	0.250205	-4.11907
BN373_33141	BN373_33141	-0.301865	6.47584	-2.27699	0.0406782	0.25048	-4.17665
BN373_05341	apaG	0.383906	5.86251	2.27741	0.0406468	0.25048	-4.17595
BN373_26391	BN373_26391	-1.03749	5.91659	-2.27522	0.040811	0.250716	-4.16528
BN373_44691	BN373_44691	-0.329304	5.68898	-2.27575	0.040771	0.250716	-4.17512
BN373_32751	BN373_32751	-0.59341	4.717	-2.26798	0.0413586	0.253494	-4.15334
BN373_30951	BN373_30951	0.710326	8.71539	2.26834	0.0413309	0.253494	-4.10616
BN373_19691	BN373_19691	-0.435304	1.99926	-2.26693	0.041438	0.253688	-3.93459
BN373_42081	BN373_42081	-0.333751	5.84451	-2.26579	0.0415254	0.253931	-4.19342
BN373_24831	BN373_24831	0.516748	6.5438	2.26454	0.0416209	0.254222	-4.20457
BN373_29091	BN373_29091	0.32464	6.07739	2.26211	0.0418075	0.254777	-4.20527
BN373_31521	fbaB	0.349734	5.094	2.2624	0.0417851	0.254777	-4.12651
BN373_35441	BN373_35441	-0.334171	5.87111	-2.26118	0.0418785	0.254917	-4.20262
BN373_46551	BN373_46551	-0.56289	5.07427	-2.25898	0.0420483	0.255657	-4.18262
BN373_05691	leuL	-1.15573	3.46736	-2.25646	0.0422437	0.255967	-4.0533
BN373_27901	oppD	0.390246	5.46364	2.25696	0.042205	0.255967	-4.21562
BN373_42221	deaD	0.587574	9.65973	2.25723	0.0421838	0.255967	-4.03128
BN373_20561	BN373_20561	-0.421261	4.45122	-2.25312	0.0425041	0.256462	-4.16591
BN373_41941	BN373_41941	-0.34638	6.57265	-2.25422	0.0424184	0.256462	-4.21076
BN373_46891	BN373_46891	-0.310717	4.41096	-2.25293	0.0425185	0.256462	-4.1843
BN373_18041	BN373_18041	0.445352	3.93479	2.2538	0.0424508	0.256462	-4.11658
BN373_33441	BN373_33441	0.539102	8.27167	2.25231	0.042567	0.256464	-4.13215
BN373_02151	BN373_02151	-0.284787	4.38179	-2.25124	0.0426513	0.25668	-4.16055
BN373_42711	BN373_42711	-0.410132	3.90733	-2.24988	0.0427579	0.256741	-4.12584
BN373_29941	uvrC	0.327275	8.02052	2.24988	0.0427574	0.256741	-4.14958
BN373_41211	ureC	-0.481751	4.85764	-2.24894	0.0428316	0.256893	-4.19519
BN373_00071	pNaS	-0.286131	5.99019	-2.24686	0.0429957	0.257587	-4.22502
BN373_33991	BN373_33991	-0.279141	6.43109	-2.24384	0.0432346	0.258726	-4.23294
BN373_29631	ruvC	-0.351168	8.28192	-2.24169	0.0434055	0.259165	-4.13673
BN373_48651	metJ	0.413287	7.33915	2.24226	0.0433598	0.259165	-4.21215
BN373_26401	cynR	-0.389336	3.33915	-2.24002	0.0435387	0.259669	-4.09164
BN373_00941	BN373_00941	0.637691	2.2689	2.23833	0.0436738	0.260182	-4.01233
BN373_17881	ansB	-0.545019	4.19514	-2.2372	0.0437646	0.260431	-4.16138
BN373_01961	BN373_01961	1.00515	-2.51502	2.23498	0.043943	0.2612	-3.65011
BN373_37931	BN373_37931	-0.807181	1.21237	-2.23085	0.0442768	0.262525	-3.84636
BN373_48961	ilvM	-0.618409	3.59497	-2.23005	0.0443419	0.262525	-4.18658
BN373_35811	BN373_35811	-0.427299	5.08072	-2.23108	0.0442585	0.262525	-4.22285
BN373_18301	selD	-0.373838	6.98448	-2.22979	0.0443634	0.262525	-4.23055
BN373_46671	BN373_46671	-0.341658	3.81184	-2.22602	0.0446704	0.264048	-4.17636
BN373_17261	mfd	-0.288922	7.05274	-2.22401	0.044836	0.264731	-4.25521
BN373_20241	paaA	-1.64752	-1.03775	-2.22098	0.0450848	0.265377	-3.66408
BN373_p01191	BN373_p01191	0.344069	4.19512	2.22091	0.045091	0.265377	-4.19961
BN373_28041	BN373_28041	0.559166	4.07277	2.22086	0.0450951	0.265377	-4.24797
BN373_18011	BN373_18011	-0.321506	4.02117	-2.21961	0.0451982	0.26569	-4.19209
BN373_19191	BN373_19191	-0.345435	4.52744	-2.21698	0.0454161	0.266381	-4.22685
BN373_00491	aphA	0.304666	5.66395	2.21722	0.0453966	0.266381	-4.2807
BN373_48511	BN373_48511	-0.268343	5.44039	-2.21575	0.045519	0.26669	-4.27486
BN373_00981	BN373_00981	-0.32646	3.5197	-2.21501	0.0455808	0.266758	-4.15948
BN373_49581	tatB	0.25695	6.96147	2.21296	0.0457519	0.26736	-4.27587
BN373_14131	BN373_14131	0.338829	4.11556	2.21257	0.0457843	0.26736	-4.20868
BN373_15361	trxB	0.329514	7.52548	2.21067	0.0459437	0.267699	-4.27268
BN373_09391	apt	0.359188	6.67602	2.21008	0.0459934	0.267699	-4.29241
BN373_31461	dalD	0.593474	2.01141	2.21057	0.0459525	0.267699	-3.99823
BN373_30571	BN373_30571	-0.393383	4.39828	-2.20774	0.0461909	0.268261	-4.23865
BN373_10141	BN373_10141	0.458015	5.87604	2.20816	0.0461555	0.268261	-4.28735
BN373_28541	BN373_28541	-0.59916	0.13041	-2.20658	0.046289	0.268488	-3.77889
BN373_37241	hmuV	-0.354085	4.8134	-2.20608	0.0463312	0.268488	-4.25968
BN373_03771	BN373_03771	-0.308559	3.42609	-2.20349	0.0465514	0.269235	-4.17441
BN373_47631	BN373_47631	0.414202	3.64434	2.20337	0.0465614	0.269235	-4.20036
BN373_25531	tppB	0.305862	8.24021	2.20201	0.0466771	0.269611	-4.21644
BN373_03001	BN373_03001	-0.652173	1.00008	-2.20112	0.0467529	0.269756	-3.90532
BN373_35821	BN373_35821	-0.437028	4.71134	-2.19968	0.0468763	0.270174	-4.23404
BN373_15211	BN373_15211	-0.343963	3.05423	-2.19888	0.046945	0.270277	-4.18116
BN373_35961	smpB	0.392381	7.30425	2.19789	0.0470304	0.270476	-4.2973
BN373_20801	arcD	-0.416089	5.93458	-2.19517	0.0472644	0.271528	-4.30474
BN373_12811	seqA	0.362877	7.04758	2.194	0.0473656	0.271815	-4.3112
BN373_04831	thrL	-1.19556	8.61422	-2.189	0.0477997	0.272756	-4.20257
BN373_24161	BN373_24161	-0.528151	1.53328	-2.18782	0.0479025	0.272756	-3.96861
BN373_06261	BN373_06261	-0.299983	4.85164	-2.18658	0.0480115	0.272756	-4.28431
BN373_30761	BN373_30761	-0.272945	6.37938	-2.19094	0.0476305	0.272756	-4.31964
BN373_p02151	BN373_p02151	-0.256081	6.10749	-2.18852	0.0478419	0.272756	-4.32569
BN373_02171	cpdB	0.341705	5.8543	2.18596	0.0480655	0.272756	-4.33535
BN373_49961	BN373_49961	0.361932	6.43009	2.18889	0.0478096	0.272756	-4.3299
BN373_04611	BN373_04611	0.485351	6.04201	2.18682	0.0479903	0.272756	-4.32971
BN373_11511	BN373_11511	0.545564	1.5569	2.18814	0.0478746	0.272756	-3.98935
BN373_07451	BN373_07451	0.578968	3.63982	2.18541	0.0481135	0.272756	-4.24662
BN373_30891	BN373_30891	0.777948	8.53127	2.18505	0.0481455	0.272756	-4.22536
BN373_23221	BN373_23221	1.02894	1.91361	2.19023	0.0476922	0.272756	-4.01202
BN373_39071	BN373_39071	-0.454649	5.67522	-2.18287	0.0483372	0.273551	-4.31546
BN373_27421	BN373_27421	-0.61811	6.75135	-2.17952	0.0486336	0.273904	-4.32882
BN373_26721	BN373_26721	-0.600444	1.11086	-2.17867	0.048709	0.273904	-3.88716
BN373_29791	otsB	-0.541912	4.67146	-2.17924	0.048658	0.273904	-4.27454
BN373_17711	BN373_17711	-0.42477	2.11418	-2.18037	0.0485585	0.273904	-4.08374
BN373_04501	BN373_04501	0.480165	5.00909	2.18087	0.0485144	0.273904	-4.30877
BN373_34501	eutM	1.07961	-0.0694239	2.17903	0.0486772	0.273904	-3.7235
BN373_36521	emrA	0.286144	7.13652	2.17797	0.0487713	0.273965	-4.34469
BN373_p01811	BN373_p01811	-0.589391	3.53161	-2.17718	0.0488413	0.27401	-4.19653
BN373_06881	rnhB	0.373747	6.05838	2.17672	0.0488825	0.27401	-4.34639
BN373_26301	BN373_26301	-0.816874	0.548799	-2.17288	0.0492254	0.274826	-3.88175
BN373_36861	BN373_36861	-0.358502	2.4966	-2.17283	0.0492302	0.274826	-4.0855
BN373_24901	BN373_24901	-0.319905	4.01767	-2.1722	0.0492867	0.274826	-4.24919
BN373_39931	ygfZ	-0.263635	7.099	-2.17337	0.0491819	0.274826	-4.33457
BN373_32851	nuoF	0.404011	7.64831	2.17254	0.0492559	0.274826	-4.29778
BN373_14991	BN373_14991	0.329126	5.85661	2.17121	0.0493758	0.275035	-4.35242
BN373_39761	BN373_39761	0.554047	4.06811	2.16939	0.0495398	0.275659	-4.31323
BN373_45681	BN373_45681	-0.507544	4.31522	-2.16795	0.0496696	0.275668	-4.29344
BN373_25381	BN373_25381	0.391367	4.94026	2.16659	0.0497928	0.275668	-4.32486
BN373_12741	glnS	0.405846	7.76717	2.1665	0.0498008	0.275668	-4.32283
BN373_25761	sodB	0.5102	8.73178	2.16728	0.04973	0.275668	-4.28739
BN373_p00121	BN373_p00121	0.516152	4.90486	2.16798	0.0496673	0.275668	-4.327
BN373_26591	ccmI	-0.399545	3.16852	-2.1641	0.0500193	0.276015	-4.24578
BN373_21111	BN373_21111	-0.381002	5.41959	-2.16449	0.0499836	0.276015	-4.35409
BN373_39001	BN373_39001	-0.300528	3.50032	-2.16482	0.0499533	0.276015	-4.25311
BN373_14061	rhtA	-0.288376	5.29126	-2.16348	0.0500751	0.276036	-4.35272
BN373_p01441	BN373_p01441	-0.367459	3.76729	-2.16008	0.0503864	0.277465	-4.26764
BN373_36101	BN373_36101	-0.334233	4.2981	-2.15666	0.0507005	0.278905	-4.3009
BN373_26671	BN373_26671	-0.433025	5.44137	-2.15518	0.0508371	0.279038	-4.36909
BN373_36211	BN373_36211	-0.351519	3.16915	-2.15531	0.0508253	0.279038	-4.22962
BN373_08581	thiL	0.42436	6.70412	2.1547	0.0508821	0.279038	-4.38359
BN373_31411	BN373_31411	-0.724646	1.08058	-2.14988	0.0513299	0.279779	-3.91382
BN373_37171	BN373_37171	-0.617959	2.19611	-2.15034	0.0512862	0.279779	-4.07409
BN373_05901	secM	-0.437869	8.58872	-2.14984	0.0513332	0.279779	-4.26697
BN373_01051	phnM	-0.428825	2.86896	-2.15041	0.0512796	0.279779	-4.18902
BN373_03921	mdtM	-0.348615	4.23197	-2.14995	0.0513233	0.279779	-4.3217
BN373_34341	BN373_34341	0.410749	6.17921	2.15149	0.0511796	0.279779	-4.37998
BN373_10621	cadC	0.375081	6.21636	2.14873	0.0514366	0.280055	-4.3962
BN373_08481	secD	0.350688	8.81277	2.14732	0.0515684	0.280486	-4.29273
BN373_08121	BN373_08121	-0.42505	3.9352	-2.14544	0.0517453	0.280586	-4.30512
BN373_14411	mdfA	-0.415755	6.70156	-2.14633	0.0516612	0.280586	-4.38597
BN373_18561	chbR	0.519329	4.50929	2.14565	0.051725	0.280586	-4.33601
BN373_01811	hflX	0.371465	8.17821	2.14424	0.0518576	0.280909	-4.32973
BN373_20161	BN373_20161	-0.668509	1.35483	-2.1415	0.0521163	0.280915	-3.99179
BN373_28211	chaC	-0.346812	5.25324	-2.14038	0.0522229	0.280915	-4.3548
BN373_33001	BN373_33001	-0.332589	5.51186	-2.14129	0.0521364	0.280915	-4.39639
BN373_33311	BN373_33311	0.262449	6.4933	2.14145	0.0521218	0.280915	-4.40865
BN373_46031	kbl	0.344831	7.40538	2.14046	0.0522148	0.280915	-4.37518
BN373_20071	BN373_20071	0.384235	3.38099	2.14213	0.0520569	0.280915	-4.27413
BN373_46191	rpmG	0.497136	9.68511	2.14032	0.0522289	0.280915	-4.23127
BN373_27011	BN373_27011	-0.478043	1.8295	-2.13957	0.0523	0.281013	-4.05371
BN373_11421	BN373_11421	-0.395761	1.91114	-2.13839	0.0524121	0.281194	-4.09002
BN373_03851	BN373_03851	-0.368132	5.02478	-2.1381	0.0524394	0.281194	-4.38763
BN373_08771	BN373_08771	-0.728306	1.61737	-2.13735	0.0525108	0.281254	-3.98383
BN373_11931	BN373_11931	-0.501483	4.03263	-2.13521	0.0527153	0.281254	-4.32865
BN373_43671	tusD	-0.336076	6.03926	-2.13561	0.0526766	0.281254	-4.41186
BN373_p01361	BN373_p01361	0.412034	4.84196	2.13585	0.0526534	0.281254	-4.36673
BN373_33461	BN373_33461	0.547843	6.44814	2.1365	0.0525916	0.281254	-4.41525
BN373_22931	BN373_22931	-0.478581	2.43737	-2.13193	0.0530298	0.282083	-4.15726
BN373_13981	BN373_13981	-0.374482	2.67917	-2.13293	0.0529338	0.282083	-4.21985
BN373_p00201	BN373_p00201	0.73298	8.15525	2.13222	0.0530016	0.282083	-4.33815
BN373_37541	ftsB	0.350039	6.43705	2.12969	0.0532453	0.282946	-4.42797
BN373_24181	BN373_24181	-0.573528	0.786466	-2.12617	0.0535861	0.28306	-3.92756
BN373_44701	zntA	-0.49646	8.28557	-2.12353	0.0538426	0.28306	-4.352
BN373_41961	BN373_41961	-0.459682	3.06965	-2.12596	0.053607	0.28306	-4.2894
BN373_p02201	BN373_p02201	-0.452345	3.34435	-2.1247	0.0537286	0.28306	-4.29085
BN373_01001	BN373_01001	-0.425416	2.64081	-2.12676	0.053529	0.28306	-4.23029
BN373_06311	panB	-0.33576	6.05521	-2.12651	0.0535529	0.28306	-4.42638
BN373_27281	BN373_27281	-0.310585	4.35328	-2.12435	0.0537634	0.28306	-4.36563
BN373_35021	ispG	0.275922	7.82007	2.12343	0.0538528	0.28306	-4.38647
BN373_p01891	BN373_p01891	0.326281	4.28968	2.12735	0.0534718	0.28306	-4.37514
BN373_12421	lipB	0.375174	5.62789	2.12872	0.0533391	0.28306	-4.41969
BN373_09776	BN373_09776	0.459921	3.4473	2.12546	0.0536549	0.28306	-4.35238
BN373_46361	BN373_46361	-0.335957	5.77751	-2.12155	0.0540365	0.283745	-4.43481
BN373_18191	gapA	0.542264	11.9156	2.12084	0.0541063	0.283831	-4.09748
BN373_11371	BN373_11371	-0.786671	0.884111	-2.11835	0.0543503	0.284076	-3.96328
BN373_46811	eefA	-0.390428	2.57098	-2.11852	0.0543337	0.284076	-4.21474
BN373_25991	BN373_25991	-0.25934	4.80469	-2.1182	0.0543656	0.284076	-4.40928
BN373_17021	plsX	0.378129	8.47854	2.11764	0.0544204	0.284076	-4.35249
BN373_14581	BN373_14581	0.537071	2.67138	2.11802	0.0543834	0.284076	-4.3671
BN373_13871	BN373_13871	-0.454025	3.66433	-2.11678	0.0545057	0.284242	-4.28264
BN373_20121	BN373_20121	-0.642499	1.34523	-2.11354	0.0548253	0.284586	-4.05685
BN373_39251	fimH	-0.608138	4.99128	-2.11552	0.0546294	0.284586	-4.42154
BN373_19821	BN373_19821	-0.57691	2.08678	-2.11496	0.0546846	0.284586	-4.12362
BN373_26241	vanB	-0.479974	0.923911	-2.11304	0.054875	0.284586	-3.96381
BN373_09641	BN373_09641	0.283639	5.03308	2.11259	0.0549204	0.284586	-4.43496
BN373_09401	dnaX	0.293883	8.39681	2.11255	0.0549241	0.284586	-4.35748
BN373_01741	BN373_01741	0.425238	8.31391	2.11233	0.0549464	0.284586	-4.34633
BN373_48111	typA	0.432433	9.08061	2.11095	0.0550834	0.285018	-4.34194
BN373_32761	rnz	-0.344544	4.55265	-2.11001	0.0551768	0.285224	-4.40716
BN373_26131	BN373_26131	-0.298857	3.64767	-2.10812	0.0553659	0.285645	-4.3446
BN373_p01971	BN373_p01971	0.686692	2.37722	2.10851	0.0553273	0.285645	-4.19027
BN373_03981	BN373_03981	-0.397547	8.22239	-2.10753	0.0554249	0.285672	-4.44312
BN373_35851	rimM	0.565484	11.07	2.10679	0.0554991	0.285777	-4.21155
BN373_43591	bfr	-0.450575	6.01989	-2.10494	0.0556849	0.286457	-4.43946
BN373_13111	cydB	0.390938	8.87863	2.10279	0.0559018	0.287294	-4.33309
BN373_08221	BN373_08221	0.379569	5.15573	2.10164	0.0560187	0.287617	-4.44687
BN373_37101	BN373_37101	-0.349775	6.53807	-2.10009	0.0561748	0.28814	-4.4697
BN373_07751	phnE	-0.517763	1.39599	-2.09536	0.0566569	0.288662	-4.09986
BN373_26201	BN373_26201	-0.50463	4.14987	-2.09698	0.056492	0.288662	-4.40842
BN373_16051	mgsA	-0.398061	6.43907	-2.09725	0.0564641	0.288662	-4.46661
BN373_p00741	BN373_p00741	0.326773	3.547	2.0968	0.0565099	0.288662	-4.3583
BN373_21791	BN373_21791	0.414843	3.59585	2.09556	0.0566363	0.288662	-4.32717
BN373_43441	rplE	0.492098	10.1781	2.09638	0.0565528	0.288662	-4.27678
BN373_34101	BN373_34101	0.767533	5.52496	2.09544	0.0566489	0.288662	-4.45941
BN373_20331	paaJ	-0.630845	1.5968	-2.09402	0.0567947	0.288847	-4.03798
BN373_19981	BN373_19981	-0.424161	3.0573	-2.09379	0.0568175	0.288847	-4.29916
BN373_11151	BN373_11151	-0.375984	4.659	-2.09342	0.0568562	0.288847	-4.41724
BN373_24771	BN373_24771	-0.419088	1.13144	-2.09235	0.0569659	0.288889	-4.04149
BN373_37331	BN373_37331	1.08585	5.92361	2.09228	0.0569732	0.288889	-4.49047
BN373_01341	BN373_01341	-0.5718	3.06312	-2.09137	0.0570665	0.288934	-4.33902
BN373_42481	sfsB	-0.266996	4.29304	-2.09114	0.0570908	0.288934	-4.44983
BN373_29691	BN373_29691	-0.270047	4.90279	-2.08886	0.0573258	0.289143	-4.44636
BN373_07671	BN373_07671	0.337638	4.04508	2.08892	0.0573196	0.289143	-4.42421
BN373_11021	BN373_11021	0.573202	0.218014	2.08871	0.0573412	0.289143	-3.94781
BN373_misc_RNA00731	BN373_misc_RNA00731	0.68301	12.3125	2.08863	0.0573498	0.289143	-4.12083
BN373_21131	mdcG	-0.392067	2.81004	-2.08743	0.0574733	0.289491	-4.29947
BN373_39611	BN373_39611	0.443453	3.10754	2.0866	0.0575595	0.289651	-4.31153
BN373_34141	BN373_34141	0.292016	5.78723	2.08501	0.0577249	0.289934	-4.49579
BN373_16921	BN373_16921	0.400993	4.98015	2.08523	0.0577023	0.289934	-4.48093
BN373_44841	BN373_44841	-0.317594	4.69686	-2.08436	0.0577923	0.289998	-4.46393
BN373_27261	sufA	-0.690698	2.23296	-2.08247	0.0579904	0.29017	-4.1518
BN373_16661	BN373_16661	-0.558461	0.78726	-2.08295	0.0579399	0.29017	-3.9735
BN373_26461	bdhA	-0.329918	4.5255	-2.08261	0.0579753	0.29017	-4.46565
BN373_36051	BN373_36051	-0.507731	0.787482	-2.07792	0.0584678	0.290729	-3.99641
BN373_46951	BN373_46951	-0.46715	2.49102	-2.07752	0.0585091	0.290729	-4.26616
BN373_49851	BN373_49851	-0.353972	6.38794	-2.07817	0.0584409	0.290729	-4.5047
BN373_22661	BN373_22661	-0.339458	2.99412	-2.07936	0.0583154	0.290729	-4.33563
BN373_38811	BN373_38811	-0.309173	3.72631	-2.07672	0.0585944	0.290729	-4.39506
BN373_26001	BN373_26001	-0.280953	5.02604	-2.07858	0.0583977	0.290729	-4.48246
BN373_p00261	BN373_p00261	0.321294	6.81146	2.07722	0.0585417	0.290729	-4.51281
BN373_49231	BN373_49231	0.332621	5.24636	2.07931	0.0583214	0.290729	-4.49628
BN373_03151	BN373_03151	0.469107	5.53933	2.08081	0.0581637	0.290729	-4.50582
BN373_44501	ugpB	-0.319622	4.05603	-2.07503	0.0587721	0.290796	-4.41017
BN373_24111	BN373_24111	0.682039	0.00347856	2.07517	0.0587577	0.290796	-3.93083
BN373_24431	BN373_24431	0.712308	0.381801	2.07591	0.0586791	0.290796	-4.04516
BN373_22001	BN373_22001	-0.411835	1.70242	-2.07204	0.05909	0.292097	-4.20162
BN373_03951	BN373_03951	-0.280767	3.44055	-2.07023	0.0592828	0.292506	-4.414
BN373_44901	nikR	0.360559	4.23053	2.07036	0.0592684	0.292506	-4.49651
BN373_31731	dld	0.296454	6.39102	2.06894	0.0594201	0.292912	-4.52394
BN373_02981	BN373_02981	-0.754827	3.86314	-2.068	0.0595206	0.293135	-4.41112
BN373_p00391	BN373_p00391	0.440873	6.20763	2.06663	0.0596673	0.293585	-4.53166
BN373_21841	urtA	-0.584247	1.65941	-2.06503	0.0598396	0.294085	-4.16381
BN373_12271	BN373_12271	0.341881	2.59622	2.06466	0.0598796	0.294085	-4.29315
BN373_28051	narI	0.619899	5.97607	2.06249	0.0601141	0.294964	-4.52089
BN373_misc_RNA00621	BN373_misc_RNA00621	-0.856683	10.0841	-2.06145	0.060226	0.294969	-4.30889
BN373_37471	rpoS	0.354794	7.79395	2.06158	0.060212	0.294969	-4.50657
BN373_06521	pulA	-0.287277	4.2322	-2.06091	0.060285	0.294986	-4.46614
BN373_misc_RNA00381	BN373_misc_RNA00381	-0.8571	6.60158	-2.05847	0.0605496	0.295736	-4.5279
BN373_34151	BN373_34151	0.318755	3.88285	2.05889	0.0605038	0.295736	-4.45657
BN373_16341	puuA	-0.295797	4.03345	-2.05718	0.0606898	0.296149	-4.42174
BN373_40951	BN373_40951	-0.381558	7.27573	-2.05523	0.0609034	0.296332	-4.50858
BN373_21831	BN373_21831	-0.378893	1.8803	-2.05493	0.0609364	0.296332	-4.20474
BN373_41981	BN373_41981	0.360039	2.73877	2.05482	0.0609479	0.296332	-4.38705
BN373_21761	lacY	0.405992	3.39082	2.0548	0.0609505	0.296332	-4.40225
BN373_36311	BN373_36311	-0.34348	6.04244	-2.05415	0.0610216	0.296407	-4.53634
BN373_32961	BN373_32961	-0.339747	5.77275	-2.05291	0.0611573	0.296794	-4.53377
BN373_37561	cysC	-0.4527	2.40421	-2.05209	0.0612476	0.296961	-4.3117
BN373_02671	pyrI	-0.369756	3.10031	-2.05027	0.0614475	0.297659	-4.30022
BN373_25471	rnfB	-0.365733	6.91962	-2.04885	0.0616048	0.297679	-4.54393
BN373_42961	cafA	0.258938	7.4448	2.04872	0.0616196	0.297679	-4.53704
BN373_44711	tusA	0.3331	4.95469	2.04888	0.0616016	0.297679	-4.51674
BN373_36111	BN373_36111	-0.470027	2.31187	-2.04733	0.0617733	0.29791	-4.30207
BN373_36291	BN373_36291	-0.426014	4.66444	-2.04727	0.0617795	0.29791	-4.53088
BN373_31391	BN373_31391	-0.640396	0.7753	-2.04645	0.0618709	0.29808	-4.07293
BN373_26271	BN373_26271	-0.535957	0.777756	-2.04538	0.0619893	0.29838	-4.10193
BN373_24361	BN373_24361	-1.45237	-0.0537898	-2.04425	0.0621149	0.29852	-3.9292
BN373_45451	bisC	-0.454333	6.5803	-2.04361	0.0621871	0.29852	-4.54906
BN373_14681	BN373_14681	0.881401	-0.892652	2.04384	0.0621611	0.29852	-3.93377
BN373_16981	rluC	0.33923	5.93482	2.04216	0.0623482	0.299024	-4.56337
BN373_41381	BN373_41381	-0.67561	0.854855	-2.04085	0.0624951	0.299261	-4.05912
BN373_46271	rph	0.269314	6.71443	2.04042	0.0625428	0.299261	-4.5652
BN373_16191	tusE	0.381148	5.41021	2.04021	0.0625666	0.299261	-4.55222
BN373_44891	nikE	0.431427	4.48364	2.03854	0.0627544	0.299889	-4.55428
BN373_22411	BN373_22411	-0.923215	-0.660617	-2.03768	0.0628509	0.300081	-3.9229
BN373_09371	priC	-0.33355	5.24126	-2.03543	0.0631056	0.300802	-4.56123
BN373_02511	BN373_02511	0.471798	2.60159	2.03534	0.0631151	0.300802	-4.41896
BN373_25541	gst	-0.48765	5.61381	-2.03376	0.0632939	0.300903	-4.5642
BN373_13491	BN373_13491	-0.438699	3.69162	-2.03353	0.0633202	0.300903	-4.44401
BN373_16951	BN373_16951	-0.417375	2.68001	-2.03315	0.0633629	0.300903	-4.34789
BN373_07201	gmhA	0.301312	5.75731	2.03422	0.0632417	0.300903	-4.57544
BN373_02991	BN373_02991	-0.408682	3.45186	-2.02983	0.063741	0.302428	-4.46512
BN373_23441	BN373_23441	1.57949	-2.75914	2.02805	0.0639448	0.303125	-3.89935
BN373_23881	BN373_23881	-0.361221	3.36365	-2.02505	0.0642892	0.303597	-4.3888
BN373_31211	dcd	-0.28931	6.50767	-2.02602	0.0641778	0.303597	-4.58954
BN373_44791	BN373_44791	0.292321	6.78292	2.02469	0.0643301	0.303597	-4.58205
BN373_02881	BN373_02881	0.357157	4.29194	2.02596	0.0641846	0.303597	-4.50764
BN373_p01341	BN373_p01341	0.468722	6.63769	2.02561	0.0642246	0.303597	-4.5978
BN373_03621	cusB	-0.410985	2.07827	-2.02311	0.0645126	0.303848	-4.30341
BN373_25791	purR	0.331577	5.69071	2.02274	0.0645549	0.303848	-4.59093
BN373_16401	agp	0.382054	5.47713	2.02306	0.0645178	0.303848	-4.58297
BN373_42071	BN373_42071	-0.258258	8.05391	-2.02147	0.0647017	0.304091	-4.53184
BN373_22206	BN373_22206	0.707578	-0.163989	2.02111	0.0647438	0.304091	-4.02079
BN373_21091	BN373_21091	0.781734	7.90378	2.02081	0.0647781	0.304091	-4.55095
BN373_36421	nrdH	-0.521661	2.85456	-2.01875	0.0650168	0.304673	-4.35715
BN373_44881	nikD	0.453211	5.40068	2.01878	0.065014	0.304673	-4.6048
BN373_14571	BN373_14571	0.56536	2.92578	2.01535	0.065413	0.30626	-4.52803
BN373_02546	relE	0.42104	3.97236	2.01403	0.0655678	0.306714	-4.5209
BN373_misc_RNA00334	BN373_misc_RNA00334	-0.938621	5.90433	-2.01339	0.0656425	0.306794	-4.59437
BN373_04421	BN373_04421	-0.651911	4.63105	-2.01045	0.065988	0.307289	-4.58309
BN373_28711	BN373_28711	-0.522804	3.64525	-2.01164	0.0658488	0.307289	-4.4021
BN373_23401	BN373_23401	-0.489722	2.04662	-2.01023	0.0660146	0.307289	-4.36386
BN373_05561	sgrR	-0.289614	5.38579	-2.00996	0.0660458	0.307289	-4.59515
BN373_42691	arcB	-0.25242	6.92576	-2.01032	0.0660033	0.307289	-4.6023
BN373_09061	BN373_09061	0.3539	4.24728	2.00905	0.0661534	0.307289	-4.55139
BN373_34081	nupC	0.371882	8.13691	2.00941	0.0661114	0.307289	-4.5191
BN373_p01431	BN373_p01431	-0.716702	0.703753	-2.00746	0.0663419	0.307359	-4.10674
BN373_16901	mdtH	-0.302037	4.41544	-2.00792	0.0662865	0.307359	-4.52762
BN373_27621	pheS	0.333099	7.00802	2.00815	0.0662594	0.307359	-4.61806
BN373_19771	BN373_19771	-0.399901	3.77896	-2.0064	0.0664666	0.307669	-4.54061
BN373_34111	BN373_34111	0.755475	5.2647	2.00535	0.0665918	0.30798	-4.60511
BN373_32971	ackA	0.327704	9.63213	2.00442	0.0667023	0.308222	-4.44358
BN373_40441	BN373_40441	-0.561122	2.59218	-2.00382	0.0667739	0.308285	-4.36494
BN373_p01921	BN373_p01921	0.322214	7.26626	2.00219	0.0669684	0.308915	-4.60378
BN373_09331	acrR	0.377546	6.14337	1.99939	0.0673037	0.31002	-4.63806
BN373_44621	rpoH	0.388841	10.1192	1.99921	0.0673247	0.31002	-4.44198
BN373_11571	BN373_11571	-0.488495	2.69049	-1.99563	0.0677558	0.311402	-4.42213
BN373_47271	BN373_47271	-0.306875	4.09923	-1.99526	0.0678005	0.311402	-4.57455
BN373_misc_RNA00346	BN373_misc_RNA00346	0.354484	2.78255	1.99618	0.0676899	0.311402	-4.4393
BN373_19521	BN373_19521	-1.04141	-0.797498	-1.99408	0.0679428	0.311432	-3.97221
BN373_09121	rcnR	0.288433	3.88201	1.99389	0.0679664	0.311432	-4.53913
BN373_15231	hcp	0.357232	4.37653	1.99375	0.0679828	0.311432	-4.60035
BN373_42041	BN373_42041	-1.39284	1.89768	-1.99102	0.0683144	0.312327	-4.38213
BN373_misc_RNA00481	BN373_misc_RNA00481	-0.769628	4.79119	-1.98981	0.0684622	0.312327	-4.55061
BN373_28901	cvrA	-0.368686	7.44136	-1.98985	0.0684569	0.312327	-4.61765
BN373_40521	nupG	0.327984	4.83053	1.98972	0.0684721	0.312327	-4.61934
BN373_02081	rplI	0.427695	8.94769	1.99114	0.0683002	0.312327	-4.54075
BN373_23211	ulaA	0.442429	3.23839	1.98922	0.0685338	0.31234	-4.48242
BN373_23341	BN373_23341	-0.390905	2.22222	-1.98736	0.0687607	0.313106	-4.40496
BN373_23481	BN373_23481	0.447129	2.89052	1.98662	0.0688511	0.313249	-4.32923
BN373_44591	BN373_44591	-0.308784	3.69329	-1.98575	0.0689587	0.31347	-4.53627
BN373_07151	dnaQ	0.289921	5.86128	1.98482	0.0690722	0.313718	-4.65473
BN373_21591	BN373_21591	-0.259088	4.26128	-1.98413	0.0691569	0.313834	-4.57288
BN373_21981	BN373_21981	-0.407996	5.12274	-1.98133	0.069503	0.314867	-4.6484
BN373_14161	BN373_14161	0.326119	7.88648	1.98138	0.0694961	0.314867	-4.61488
BN373_01911	BN373_01911	0.340298	4.58305	1.98032	0.0696273	0.315161	-4.57349
BN373_39111	mrkF	-0.344976	6.81451	-1.97739	0.0699914	0.315437	-4.66686
BN373_00961	BN373_00961	-0.307089	4.68654	-1.97931	0.0697524	0.315437	-4.61775
BN373_34991	BN373_34991	-0.300256	7.65705	-1.97833	0.0698746	0.315437	-4.64103
BN373_02221	BN373_02221	-0.264325	3.78046	-1.9765	0.0701018	0.315437	-4.55692
BN373_32301	BN373_32301	0.283804	6.24785	1.97742	0.0699875	0.315437	-4.67329
BN373_14941	BN373_14941	0.314445	4.47866	1.9756	0.0702141	0.315437	-4.60009
BN373_17301	nagK	0.394906	5.54962	1.97824	0.069885	0.315437	-4.65807
BN373_22961	BN373_22961	0.467989	3.46939	1.97627	0.0701303	0.315437	-4.5329
BN373_30961	BN373_30961	0.529862	7.64218	1.97553	0.0702225	0.315437	-4.64947
BN373_misc_RNA00491	BN373_misc_RNA00491	-0.783281	4.76149	-1.9731	0.0705266	0.316269	-4.57414
BN373_32941	yfbT	0.305158	5.85155	1.97342	0.0704863	0.316269	-4.67992
BN373_15301	clpS	-0.911345	7.9254	-1.97115	0.0707708	0.316562	-4.60912
BN373_15811	ssuB	-0.26393	3.95447	-1.97163	0.0707109	0.316562	-4.59735
BN373_misc_RNA00741	BN373_misc_RNA00741	0.410464	1.64439	1.97138	0.0707415	0.316562	-4.38074
BN373_43261	trkA	0.328529	6.1056	1.96948	0.0709808	0.316968	-4.68462
BN373_03291	BN373_03291	0.625129	9.55436	1.96965	0.0709596	0.316968	-4.50388
BN373_01321	BN373_01321	0.632065	-0.488563	1.96647	0.0713612	0.318399	-4.09227
BN373_39941	BN373_39941	-0.625364	7.23502	-1.9653	0.0715091	0.318792	-4.6695
BN373_02411	BN373_02411	0.336074	5.73941	1.96395	0.0716811	0.319243	-4.68633
BN373_08401	BN373_08401	0.676799	1.33789	1.96356	0.0717305	0.319243	-4.23799
BN373_26101	BN373_26101	-0.313703	3.87998	-1.96254	0.0718603	0.319553	-4.59978
BN373_48841	sthA	-0.318345	6.88159	-1.96202	0.0719263	0.319579	-4.68536
BN373_24911	BN373_24911	-0.406891	3.76462	-1.95977	0.0722139	0.320409	-4.58452
BN373_18381	ynjC	0.354335	3.58036	1.95962	0.0722338	0.320409	-4.59748
BN373_20821	pntA	0.325389	7.42427	1.9571	0.0725569	0.321448	-4.63111
BN373_12491	BN373_12491	0.328726	5.90555	1.95638	0.0726495	0.321448	-4.70084
BN373_09141	BN373_09141	0.382397	4.12	1.95671	0.0726068	0.321448	-4.63783
BN373_26361	BN373_26361	0.381945	1.82602	1.95585	0.0727177	0.321483	-4.38797
BN373_43501	rpsC	-0.607106	10.3167	-1.95433	0.0729135	0.321931	-4.45656
BN373_40271	BN373_40271	0.289538	4.2414	1.95412	0.0729404	0.321931	-4.63978
BN373_02571	BN373_02571	-0.325698	4.46064	-1.95342	0.0730306	0.322062	-4.63793
BN373_16491	BN373_16491	-0.395913	3.69215	-1.95056	0.0734022	0.323432	-4.60372
BN373_37651	BN373_37651	0.295499	6.42722	1.94901	0.0736031	0.324049	-4.71826
BN373_26641	ccmC	-0.526927	4.40498	-1.9484	0.0736825	0.32413	-4.65638
BN373_00651	BN373_00651	-0.556418	0.33878	-1.94751	0.0737994	0.324375	-4.15803
BN373_13631	bioF	-0.487037	3.62859	-1.94387	0.0742759	0.324622	-4.57506
BN373_21161	mdcD	-0.440511	2.50011	-1.94491	0.0741397	0.324622	-4.4384
BN373_22381	BN373_22381	-0.422601	3.7788	-1.94578	0.0740252	0.324622	-4.54907
BN373_08801	cyoD	-0.40262	7.75254	-1.9431	0.0743773	0.324622	-4.68215
BN373_35511	lepB	0.291488	7.5531	1.94376	0.0742898	0.324622	-4.70315
BN373_04641	deoB	0.302935	9.41425	1.943	0.0743904	0.324622	-4.54066
BN373_16301	puuB	0.393355	2.81213	1.94484	0.0741485	0.324622	-4.55335
BN373_37641	queD	0.445232	5.15522	1.94656	0.0739226	0.324622	-4.67998
BN373_30941	BN373_30941	0.582223	7.90008	1.94288	0.0744053	0.324622	-4.68525
BN373_28761	BN373_28761	-0.833499	0.867043	-1.94237	0.0744735	0.324653	-4.17645
BN373_42391	rrmJ	0.364986	8.9652	1.94088	0.0746696	0.325241	-4.60619
BN373_15931	BN373_15931	-0.358215	4.50544	-1.94022	0.0747566	0.325353	-4.65993
BN373_36501	BN373_36501	-0.394946	2.82799	-1.9376	0.075103	0.326594	-4.53942
BN373_05761	ftsL	-0.31427	7.76138	-1.93675	0.0752162	0.326819	-4.69053
BN373_12141	BN373_12141	-0.467116	2.90838	-1.93542	0.0753937	0.327322	-4.57395
BN373_14661	BN373_14661	-1.22772	-1.45696	-1.93214	0.0758316	0.328394	-4.04757
BN373_25311	BN373_25311	-0.614751	3.41769	-1.93307	0.0757071	0.328394	-4.5478
BN373_19581	BN373_19581	-0.437368	3.1986	-1.93083	0.0760064	0.328394	-4.59365
BN373_36141	BN373_36141	-0.37057	1.84114	-1.93079	0.0760114	0.328394	-4.42044
BN373_04361	BN373_04361	-0.336232	6.28997	-1.9308	0.0760106	0.328394	-4.73919
BN373_09801	BN373_09801	0.340992	3.80782	1.93237	0.0757996	0.328394	-4.67987
BN373_36871	hycI	-0.310511	3.40689	-1.92982	0.0761421	0.328691	-4.58116
BN373_09086	BN373_09086	0.304202	4.38795	1.92879	0.0762802	0.32902	-4.67344
BN373_42031	BN373_42031	-0.702069	4.35329	-1.92804	0.0763814	0.329099	-4.69643
BN373_05231	citG	-0.454063	2.50856	-1.92719	0.0764959	0.329099	-4.52507
BN373_17081	pabC	0.254806	4.89769	1.92768	0.0764297	0.329099	-4.70602
BN373_04511	BN373_04511	0.773844	6.41074	1.92682	0.0765461	0.329099	-4.72464
BN373_28161	nasE	-1.54622	-2.24042	-1.92519	0.0767667	0.329248	-4.01572
BN373_12101	BN373_12101	-0.690573	1.06025	-1.92525	0.0767578	0.329248	-4.30486
BN373_41121	BN373_41121	0.453572	8.04623	1.92547	0.0767281	0.329248	-4.7385
BN373_39621	BN373_39621	-0.708852	6.88373	-1.92201	0.0771981	0.330252	-4.73575
BN373_13421	mlrA	-0.503518	8.52661	-1.92185	0.0772202	0.330252	-4.64134
BN373_46921	BN373_46921	-0.448992	1.88988	-1.92118	0.0773116	0.330252	-4.44925
BN373_04411	BN373_04411	-0.358589	3.67394	-1.92158	0.077256	0.330252	-4.64982
BN373_32041	fruB	0.94769	4.07847	1.92217	0.0771763	0.330252	-4.6661
BN373_23271	BN373_23271	-0.342637	3.62025	-1.92015	0.0774517	0.330585	-4.59938
BN373_13231	BN373_13231	-0.39781	4.65045	-1.91642	0.0779618	0.332495	-4.6902
BN373_29416	BN373_29416	-0.735692	5.86824	-1.91509	0.0781449	0.332742	-4.74513
BN373_10781	scrY	0.383654	2.20205	1.91552	0.0780862	0.332742	-4.49956
BN373_28551	BN373_28551	-0.313877	3.80478	-1.91352	0.0783605	0.333393	-4.67302
BN373_43511	rplV	-0.603322	9.54089	-1.90983	0.0788709	0.334226	-4.59973
BN373_06921	BN373_06921	-0.303861	5.3326	-1.91044	0.0787875	0.334226	-4.75971
BN373_24861	BN373_24861	-0.287802	4.34808	-1.90991	0.0788604	0.334226	-4.72031
BN373_46211	radC	0.442464	6.87161	1.9113	0.0786682	0.334226	-4.76421
BN373_46201	rpmB	0.449626	11.1823	1.91051	0.078777	0.334226	-4.49389
BN373_31891	mglA	0.366223	4.64563	1.90908	0.0789761	0.334406	-4.72529
BN373_15281	macB	-0.298161	6.95776	-1.90708	0.0792536	0.335313	-4.77473
BN373_29501	purT	0.348194	3.50733	1.9057	0.0794466	0.335863	-4.673
BN373_13441	BN373_13441	-0.658715	4.33554	-1.90393	0.0796937	0.336639	-4.71181
BN373_42821	BN373_42821	-0.436113	8.10724	-1.90132	0.0800608	0.337579	-4.69627
BN373_44951	uspB	-0.27416	4.7088	-1.90099	0.0801068	0.337579	-4.73337
BN373_44331	glgA	0.329699	5.45279	1.90116	0.0800823	0.337579	-4.77197
BN373_37431	hosA	-0.30729	4.73955	-1.89982	0.0802719	0.338007	-4.73962
BN373_44041	BN373_44041	-0.344791	3.48027	-1.89837	0.0804759	0.33833	-4.65716
BN373_10021	BN373_10021	0.491226	4.77474	1.89846	0.0804634	0.33833	-4.78731
BN373_35791	BN373_35791	0.219344	5.67771	1.89634	0.0807638	0.339272	-4.78752
BN373_misc_RNA00611	BN373_misc_RNA00611	-0.837923	14.8899	-1.89119	0.0814968	0.341073	-4.34489
BN373_32181	BN373_32181	-0.358475	4.66001	-1.89166	0.0814291	0.341073	-4.75814
BN373_06121	BN373_06121	-0.342535	3.87254	-1.88974	0.0817037	0.341073	-4.67111
BN373_27511	BN373_27511	-0.31014	4.55683	-1.89116	0.0815014	0.341073	-4.74382
BN373_49701	murB	0.33084	5.83815	1.891	0.0815237	0.341073	-4.80471
BN373_27631	rplT	0.424018	10.5103	1.88972	0.0817061	0.341073	-4.57863
BN373_misc_RNA00201	BN373_misc_RNA00201	0.481373	4.39	1.89033	0.0816191	0.341073	-4.7391
BN373_17671	BN373_17671	0.904059	12.408	1.89192	0.0813923	0.341073	-4.47738
BN373_23781	BN373_23781	-0.35415	3.3608	-1.88702	0.0820948	0.342427	-4.64178
BN373_22671	BN373_22671	-0.249308	5.02108	-1.88643	0.0821798	0.342513	-4.79056
BN373_41791	sstT	-0.330684	6.69349	-1.8854	0.0823273	0.342858	-4.80191
BN373_p00731	BN373_p00731	0.383572	3.4715	1.88483	0.0824097	0.342933	-4.69998
BN373_03961	BN373_03961	-0.314643	4.82004	-1.88305	0.0826679	0.343107	-4.77091
BN373_36791	norW	-0.28932	3.61435	-1.88281	0.0827023	0.343107	-4.71013
BN373_39581	ureC	-0.288054	4.03824	-1.88366	0.0825792	0.343107	-4.72845
BN373_32231	BN373_32231	-0.200375	5.96693	-1.88235	0.0827687	0.343107	-4.81459
BN373_p01331	BN373_p01331	0.732771	7.03041	1.88231	0.0827744	0.343107	-4.81588
BN373_20461	BN373_20461	-0.350746	3.29793	-1.88183	0.0828446	0.343131	-4.64022
BN373_30561	BN373_30561	0.391285	1.24005	1.88127	0.0829259	0.3432	-4.46648
BN373_48531	cpxR	0.24894	7.38331	1.87977	0.0831443	0.343835	-4.80039
BN373_06441	pulJ	-0.731626	-0.058386	-1.87507	0.0838304	0.345866	-4.25747
BN373_22241	BN373_22241	-0.301973	2.93012	-1.87531	0.0837948	0.345866	-4.64099
BN373_15521	aroA	-0.289667	5.53184	-1.87524	0.083805	0.345866	-4.81675
BN373_28731	tdcC	-0.571282	2.39054	-1.87153	0.0843514	0.346947	-4.47955
BN373_30586	BN373_30586	-0.392438	4.76673	-1.87203	0.0842766	0.346947	-4.77148
BN373_34941	guaB	0.265382	8.21593	1.87151	0.0843537	0.346947	-4.7715
BN373_31651	BN373_31651	0.386882	4.80546	1.87265	0.0841851	0.346947	-4.79674
BN373_misc_RNA00506	BN373_misc_RNA00506	-0.45667	4.95176	-1.8707	0.0844734	0.347171	-4.81319
BN373_33871	gp68	0.396009	6.89535	1.86828	0.0848316	0.348373	-4.84071
BN373_44461	ugpQ	-0.278811	4.96873	-1.86748	0.0849496	0.348589	-4.8111
BN373_20891	abgT	-0.308156	3.49972	-1.86576	0.0852063	0.349217	-4.68672
BN373_09431	htpG	0.488497	9.09027	1.86557	0.0852341	0.349217	-4.72067
BN373_18171	BN373_18171	0.311051	4.29044	1.86454	0.0853865	0.349572	-4.77682
BN373_01401	aspA	0.517021	9.02194	1.86362	0.0855245	0.349867	-4.72616
BN373_21911	eamA	-0.299923	2.88613	-1.86162	0.0858235	0.350551	-4.65991
BN373_06711	BN373_06711	-0.261152	4.31049	-1.86187	0.0857857	0.350551	-4.79354
BN373_47661	pstB	0.327488	5.564	1.86097	0.0859215	0.350681	-4.83817
BN373_32911	BN373_32911	-0.257022	6.84811	-1.8603	0.0860221	0.350805	-4.84105
BN373_16231	BN373_16231	0.435948	4.83513	1.85989	0.0860838	0.350805	-4.83218
BN373_17071	fabF	0.268071	8.92842	1.85883	0.0862427	0.350914	-4.73068
BN373_42291	nusA	0.483308	8.91831	1.8591	0.0862025	0.350914	-4.73209
BN373_31761	BN373_31761	-0.407499	2.68022	-1.85629	0.0866248	0.351907	-4.54452
BN373_02131	BN373_02131	-0.309835	3.31884	-1.8566	0.0865791	0.351907	-4.71983
BN373_30981	BN373_30981	0.238741	7.64492	1.85589	0.0866853	0.351907	-4.8213
BN373_49861	thiH	-0.284019	3.77065	-1.85532	0.086772	0.35199	-4.76467
BN373_05461	BN373_05461	-0.349575	4.79073	-1.85379	0.0870042	0.352662	-4.79875
BN373_45241	bcsF	-0.396654	2.71354	-1.8521	0.0872602	0.352904	-4.67447
BN373_32841	nuoG	0.313157	8.41048	1.85208	0.0872629	0.352904	-4.75455
BN373_42791	rpsI	0.375934	9.68157	1.85222	0.0872418	0.352904	-4.69043
BN373_05481	araD	-0.535051	0.737327	-1.84983	0.0876062	0.353385	-4.33536
BN373_38361	pduD	-0.482207	1.29772	-1.85051	0.0875022	0.353385	-4.4424
BN373_32391	ada	-0.452418	6.94464	-1.8485	0.0878093	0.353385	-4.86478
BN373_34581	tktB	-0.319387	4.9612	-1.84984	0.087605	0.353385	-4.81964
BN373_45301	BN373_45301	-0.228583	4.57428	-1.84849	0.0878113	0.353385	-4.80412
BN373_34701	BN373_34701	0.253743	8.9417	1.84825	0.0878475	0.353385	-4.75784
BN373_39781	BN373_39781	0.857467	6.85335	1.84888	0.0877513	0.353385	-4.84296
BN373_20181	BN373_20181	-0.581397	0.1283	-1.84726	0.0879992	0.353727	-4.26709
BN373_34541	eutP	0.799028	0.428087	1.8461	0.0881766	0.354172	-4.22507
BN373_37951	BN373_37951	-0.387763	2.94137	-1.84462	0.0884049	0.354821	-4.69812
BN373_40681	BN373_40681	-0.379814	2.51863	-1.84305	0.0886466	0.355498	-4.68067
BN373_45201	bcsA	-0.283263	7.06569	-1.84222	0.0887743	0.355498	-4.85903
BN373_33021	BN373_33021	-0.275745	3.72955	-1.8424	0.088747	0.355498	-4.74182
BN373_32861	nuoE	0.386756	6.49474	1.84148	0.088889	0.355637	-4.87794
BN373_p02021	BN373_p02021	0.39368	2.56133	1.84113	0.0889428	0.355637	-4.68229
BN373_17161	BN373_17161	-0.24344	6.21285	-1.84029	0.0890728	0.355889	-4.88106
BN373_43421	rpsH	0.49495	9.93434	1.83911	0.0892556	0.356352	-4.70295
BN373_p00771	BN373_p00771	-0.552469	4.61875	-1.83774	0.0894687	0.356413	-4.8126
BN373_p01611	BN373_p01611	0.333953	3.50242	1.8375	0.0895063	0.356413	-4.745
BN373_06811	rseP	0.342902	8.96676	1.83797	0.0894324	0.356413	-4.79726
BN373_12931	BN373_12931	0.434791	4.30281	1.83729	0.0895391	0.356413	-4.8302
BN373_47431	BN373_47431	-0.32504	4.3456	-1.83639	0.0896789	0.356702	-4.8207
BN373_03661	cusS	-0.239158	4.97892	-1.83338	0.0901491	0.357769	-4.86753
BN373_34771	BN373_34771	0.251112	5.46267	1.83357	0.0901196	0.357769	-4.88759
BN373_33751	BN373_33751	0.356877	7.15557	1.83351	0.0901285	0.357769	-4.88564
BN373_27001	BN373_27001	-0.370883	3.02205	-1.83205	0.0903575	0.358328	-4.70573
BN373_49441	BN373_49441	0.291471	5.89271	1.83137	0.0904648	0.358486	-4.89518
BN373_45101	BN373_45101	-0.328302	3.76923	-1.83021	0.0906471	0.358941	-4.78807
BN373_41451	dhaG	-0.468735	3.63398	-1.82955	0.0907509	0.359084	-4.78912
BN373_41391	dhaF	-0.303653	2.65726	-1.82841	0.090931	0.359529	-4.65633
BN373_11991	BN373_11991	-0.591223	1.53526	-1.82658	0.0912197	0.360403	-4.47331
BN373_40501	yggX	0.278853	4.28416	1.82494	0.0914798	0.361162	-4.825
BN373_08891	clpX	0.295568	9.56135	1.8244	0.0915657	0.361233	-4.72184
BN373_13351	modC	-0.306918	5.18191	-1.82384	0.0916541	0.361313	-4.89987
BN373_14511	BN373_14511	0.698613	8.54232	1.82235	0.0918909	0.361978	-4.79722
BN373_44121	envZ	-0.322339	6.76035	-1.82178	0.0919822	0.362069	-4.89694
BN373_18471	astB	-0.503693	1.26682	-1.81875	0.0924662	0.363436	-4.42795
BN373_05281	carB	-0.259717	6.81668	-1.81878	0.0924623	0.363436	-4.91233
BN373_23521	BN373_23521	-0.320729	3.30935	-1.81653	0.0928224	0.364567	-4.7421
BN373_36091	BN373_36091	-0.404501	5.84619	-1.81228	0.0935084	0.365102	-4.90748
BN373_17231	BN373_17231	-0.320685	6.65313	-1.81478	0.0931052	0.365102	-4.91606
BN373_25401	add	-0.247968	7.45058	-1.8127	0.0934398	0.365102	-4.89946
BN373_30681	BN373_30681	0.263878	5.7619	1.81238	0.0934923	0.365102	-4.92124
BN373_45431	tag	0.300379	4.48811	1.81271	0.0934392	0.365102	-4.86276
BN373_24286	BN373_24286	0.364294	3.0828	1.81427	0.0931869	0.365102	-4.75138
BN373_38861	kdgF	0.590411	2.87438	1.81379	0.0932647	0.365102	-4.74548
BN373_10251	gp9	0.73059	7.90677	1.81474	0.0931109	0.365102	-4.82213
BN373_40661	BN373_40661	-0.363068	2.20258	-1.80974	0.09392	0.366178	-4.67477
BN373_11141	BN373_11141	-0.288099	3.74212	-1.80927	0.093996	0.366178	-4.82154
BN373_p00091	BN373_p00091	-0.254656	3.38869	-1.80913	0.0940191	0.366178	-4.78495
BN373_10601	lpxL_2	0.234235	7.27535	1.80888	0.0940597	0.366178	-4.91297
BN373_00571	BN373_00571	-0.335063	4.91846	-1.80745	0.0942933	0.366283	-4.89757
BN373_29201	BN373_29201	0.358666	5.3154	1.80813	0.0941822	0.366283	-4.93525
BN373_38161	cbiQ	0.537868	2.81978	1.80748	0.0942888	0.366283	-4.72823
BN373_26801	BN373_26801	-0.409611	3.85791	-1.80543	0.0946235	0.367297	-4.86504
BN373_37811	BN373_37811	0.307738	6.24092	1.80482	0.0947224	0.367412	-4.9396
BN373_41631	BN373_41631	-0.295976	3.53651	-1.8038	0.0948892	0.367791	-4.79779
BN373_21291	BN373_21291	-0.675639	5.80677	-1.80313	0.0949993	0.367949	-4.92449
BN373_14461	BN373_14461	0.419041	1.56021	1.80184	0.0952108	0.3685	-4.62916
BN373_28271	hemK	0.35328	6.18822	1.79706	0.0960006	0.370746	-4.95204
BN373_17351	BN373_17351	0.365903	2.91863	1.79744	0.0959375	0.370746	-4.77156
BN373_44321	glgP	0.442995	6.04938	1.7977	0.0958943	0.370746	-4.94516
BN373_22511	BN373_22511	-0.303338	2.98868	-1.79602	0.0961739	0.371146	-4.76975
BN373_20141	BN373_20141	-0.553483	0.685116	-1.79345	0.0966004	0.372061	-4.41581
BN373_11921	entA	-0.498761	4.23076	-1.79184	0.0968696	0.372061	-4.87149
BN373_45001	BN373_45001	-0.429733	2.81808	-1.79225	0.0968007	0.372061	-4.75827
BN373_36241	BN373_36241	-0.421828	2.64964	-1.79175	0.0968836	0.372061	-4.7129
BN373_39386	BN373_39386	-0.295031	3.51643	-1.79165	0.0969011	0.372061	-4.85239
BN373_16751	BN373_16751	0.217762	4.95304	1.79279	0.0967113	0.372061	-4.92724
BN373_misc_RNA00221	BN373_misc_RNA00221	0.252142	8.56551	1.79294	0.0966854	0.372061	-4.83719
BN373_28641	BN373_28641	-0.353265	7.05031	-1.79023	0.097138	0.372701	-4.94993
BN373_37991	fucP	-0.453439	1.14819	-1.78713	0.0976596	0.372815	-4.47083
BN373_08141	BN373_08141	-0.33704	4.56495	-1.78783	0.0975417	0.372815	-4.90664
BN373_07491	acoB	-0.332222	2.16722	-1.78691	0.0976951	0.372815	-4.65318
BN373_27691	BN373_27691	-0.273015	4.52646	-1.78721	0.0976456	0.372815	-4.87881
BN373_12701	nagC	-0.224012	6.8249	-1.78671	0.0977288	0.372815	-4.95215
BN373_31871	sanA	0.22974	6.25836	1.7894	0.0972768	0.372815	-4.96029
BN373_p01121	BN373_p01121	0.330615	5.56519	1.78723	0.0976426	0.372815	-4.95531
BN373_06821	yaeT	0.334493	9.82293	1.78839	0.0974471	0.372815	-4.80326
BN373_38471	pduQ	-0.506843	1.82705	-1.78557	0.0979214	0.373281	-4.62852
BN373_46021	tdh	0.293339	7.64299	1.78497	0.0980232	0.373402	-4.91969
BN373_26851	BN373_26851	-0.35918	3.24651	-1.78353	0.0982667	0.374024	-4.85783
BN373_08851	BN373_08851	-0.26946	7.35493	-1.78317	0.0983275	0.374024	-4.94207
BN373_23791	dat	-0.342415	7.49731	-1.78179	0.0985613	0.374646	-4.95811
BN373_43121	BN373_43121	-0.482648	1.47572	-1.78031	0.0988123	0.375331	-4.6435
BN373_00831	BN373_00831	-0.402661	1.95201	-1.77874	0.0990791	0.375539	-4.68636
BN373_31301	mdtB	-0.366721	5.33801	-1.77878	0.0990731	0.375539	-4.94511
BN373_32741	menF	0.278605	6.49247	1.77952	0.0989465	0.375539	-4.9716
BN373_13641	bioC	-0.403258	2.68595	-1.77819	0.0991737	0.37563	-4.77114
BN373_19631	BN373_19631	-0.338305	2.38685	-1.77573	0.0995935	0.37643	-4.73766
BN373_12191	BN373_12191	-0.324757	2.6972	-1.77571	0.0995975	0.37643	-4.76366
BN373_22981	BN373_22981	0.459994	3.86263	1.77616	0.0995198	0.37643	-4.87584
BN373_40481	trmB	0.28532	5.73207	1.77516	0.0996909	0.376516	-4.97069
BN373_35461	acpS	0.270906	4.68377	1.77411	0.0998714	0.376929	-4.94192
BN373_30041	BN373_30041	-0.320767	5.68764	-1.77306	0.100053	0.377077	-4.97327
BN373_48031	BN373_48031	0.312962	6.66917	1.77309	0.100047	0.377077	-4.97787
BN373_37581	cysD	-0.405536	1.99478	-1.77148	0.100325	0.377835	-4.63859
BN373_39991	scsB	-0.267297	5.26404	-1.77002	0.100576	0.378513	-4.97349
BN373_01831	hflC	0.309035	7.56799	1.76937	0.100688	0.378665	-4.96116
BN373_38481	pduS	-0.554563	1.48817	-1.76751	0.10101	0.37945	-4.57347
BN373_05681	BN373_05681	-0.46898	5.45493	-1.76734	0.101039	0.37945	-4.98077
BN373_10941	BN373_10941	-0.362642	3.04181	-1.76659	0.10117	0.379673	-4.80415
BN373_41341	BN373_41341	-0.302075	6.36198	-1.76588	0.101294	0.37987	-4.99083
BN373_29241	cspC	0.533869	9.38039	1.76353	0.101702	0.381132	-4.84909
BN373_10011	BN373_10011	0.465308	5.31077	1.76301	0.101794	0.381207	-5.0034
BN373_23541	BN373_23541	0.406775	2.02589	1.76193	0.101981	0.38164	-4.69463
BN373_09971	BN373_09971	0.323622	6.7853	1.76112	0.102124	0.381904	-4.97138
BN373_27071	mhpA	-0.535198	0.369329	-1.75992	0.102334	0.382007	-4.39728
BN373_20401	BN373_20401	-0.341493	4.03172	-1.7602	0.102285	0.382007	-4.90351
BN373_p01621	BN373_p01621	0.284599	2.56972	1.75973	0.102367	0.382007	-4.75031
BN373_03861	BN373_03861	-0.261906	4.81944	-1.75796	0.102678	0.382312	-4.96773
BN373_06961	BN373_06961	0.209509	5.58788	1.75871	0.102547	0.382312	-4.98705
BN373_24291	BN373_24291	0.308248	2.78585	1.75722	0.102808	0.382312	-4.80111
BN373_19431	BN373_19431	0.370419	7.36075	1.7582	0.102636	0.382312	-4.92769
BN373_32831	nuoH	0.460965	5.69942	1.75761	0.10274	0.382312	-5.00839
BN373_15831	ssuD	-0.629302	1.08493	-1.75627	0.102976	0.382401	-4.52265
BN373_15721	BN373_15721	0.452534	11.8105	1.75631	0.102969	0.382401	-4.63655
BN373_33681	BN373_33681	0.484039	6.44112	1.75544	0.103122	0.382675	-5.01411
BN373_28071	narH	0.674582	7.53152	1.75501	0.103198	0.382689	-4.87636
BN373_07331	pepD	0.265104	8.26356	1.75458	0.103276	0.38271	-4.92258
BN373_25371	BN373_25371	-0.364482	3.3121	-1.75244	0.103654	0.383114	-4.80081
BN373_36301	BN373_36301	-0.363607	3.08252	-1.75255	0.103635	0.383114	-4.77787
BN373_48121	yihX	-0.256565	5.12058	-1.75233	0.103673	0.383114	-4.99996
BN373_02281	BN373_02281	0.311813	7.74503	1.75243	0.103655	0.383114	-4.96916
BN373_24851	BN373_24851	-0.329484	6.30512	-1.75105	0.103901	0.383689	-5.00597
BN373_39711	BN373_39711	-0.457215	2.65918	-1.74831	0.104389	0.385084	-4.79268
BN373_p01661	BN373_p01661	-0.247972	4.40308	-1.74771	0.104496	0.385084	-4.93557
BN373_18961	cysB	-0.244177	6.60158	-1.7471	0.104605	0.385084	-5.01587
BN373_08231	BN373_08231	0.264588	6.62251	1.74719	0.10459	0.385084	-5.0152
BN373_29131	sdaA	0.286786	7.78242	1.7469	0.104641	0.385084	-4.97173
BN373_00101	sorM	-0.302674	1.87672	-1.74564	0.104866	0.385647	-4.71472
BN373_42271	rbfA	0.280555	6.3067	1.74376	0.105204	0.38662	-5.03055
BN373_20111	BN373_20111	-0.303914	2.96594	-1.74291	0.105357	0.386915	-4.8739
BN373_19931	BN373_19931	-0.418753	6.78621	-1.74071	0.105753	0.387565	-4.98944
BN373_07191	fadE	-0.387151	4.58804	-1.73938	0.105994	0.387565	-4.93857
BN373_20341	paaK	-0.365118	2.41296	-1.73907	0.10605	0.387565	-4.72548
BN373_04261	BN373_04261	-0.28274	6.28322	-1.73932	0.106006	0.387565	-5.02983
BN373_31001	cpsG_1	-0.27185	5.97172	-1.74041	0.105809	0.387565	-5.02981
BN373_22681	BN373_22681	-0.205626	5.61801	-1.74068	0.105759	0.387565	-5.02692
BN373_02071	rpsR	0.423623	9.32438	1.7387	0.106117	0.387565	-4.89881
BN373_p02241	BN373_p02241	0.67271	8.67522	1.73918	0.10603	0.387565	-4.94092
BN373_24531	cbeA	-0.53065	0.675796	-1.73783	0.106274	0.387873	-4.48351
BN373_p00501	BN373_p00501	-0.24923	6.35673	-1.7368	0.106462	0.388292	-5.03497
BN373_13191	ygbF	0.249571	7.87173	1.73545	0.106709	0.388657	-4.99008
BN373_p01081	BN373_p01081	0.516386	0.835855	1.73584	0.106636	0.388657	-4.56434
BN373_p01481	BN373_p01481	-0.430093	1.59676	-1.73386	0.106997	0.389441	-4.71046
BN373_p01251	BN373_p01251	0.291975	3.63711	1.73345	0.107073	0.389448	-4.92999
BN373_28341	BN373_28341	0.231052	5.01499	1.73295	0.107165	0.389516	-5.00549
BN373_25221	tehA	0.244902	4.89857	1.73178	0.107377	0.390023	-5.02719
BN373_24631	narW	-0.362695	1.24944	-1.73067	0.107582	0.39019	-4.61092
BN373_28851	BN373_28851	-0.321511	2.41987	-1.73033	0.107644	0.39019	-4.77637
BN373_14201	BN373_14201	0.374974	4.08943	1.73045	0.107622	0.39019	-4.99314
BN373_23431	BN373_23431	-0.363693	1.8798	-1.72876	0.107931	0.39069	-4.67072
BN373_11211	BN373_11211	-0.312663	2.35908	-1.72807	0.10806	0.39069	-4.75915
BN373_23641	BN373_23641	-0.209925	4.62421	-1.72917	0.107856	0.39069	-4.99594
BN373_12471	mrdA	0.299124	7.17157	1.72798	0.108076	0.39069	-5.04411
BN373_46711	BN373_46711	-0.242464	4.493	-1.72568	0.1085	0.39182	-5.01739
BN373_09991	BN373_09991	0.442458	5.60892	1.72549	0.108536	0.39182	-5.05835
BN373_09261	BN373_09261	-0.349171	5.30195	-1.72426	0.108763	0.392373	-5.03386
BN373_21041	BN373_21041	-0.645553	4.86904	-1.72374	0.108859	0.392455	-4.99409
BN373_35001	BN373_35001	0.224701	7.39429	1.72194	0.109192	0.393122	-5.04772
BN373_03171	BN373_03171	0.32327	5.98243	1.72202	0.109178	0.393122	-5.06241
BN373_14871	BN373_14871	-1.07049	-1.77356	-1.72073	0.109419	0.39367	-4.25223
BN373_15821	ssuC	-0.521147	2.01505	-1.71773	0.109978	0.395416	-4.75952
BN373_11911	entB	-0.541013	4.7061	-1.71296	0.110873	0.397212	-5.01539
BN373_37391	BN373_37391	-0.393056	5.4219	-1.7107	0.1113	0.397212	-5.05632
BN373_00421	BN373_00421	-0.372701	5.21513	-1.71116	0.111212	0.397212	-5.05776
BN373_36891	hycG	-0.367947	2.50954	-1.71267	0.110927	0.397212	-4.77377
BN373_30541	BN373_30541	-0.354034	4.04591	-1.71136	0.111174	0.397212	-4.98681
BN373_31741	BN373_31741	-0.265927	5.59805	-1.71322	0.110825	0.397212	-5.05517
BN373_36771	norR	-0.255115	5.3933	-1.71436	0.110609	0.397212	-5.05661
BN373_15511	serC	-0.218301	7.07604	-1.71389	0.110699	0.397212	-5.04119
BN373_00201	pgi	0.293237	9.14725	1.71146	0.111156	0.397212	-4.87589
BN373_43411	rplF	0.491144	9.93538	1.71077	0.111286	0.397212	-4.89656
BN373_23231	BN373_23231	0.681257	2.43	1.71214	0.111028	0.397212	-4.795
BN373_13051	sucA	-0.294566	8.50413	-1.70894	0.111633	0.39723	-5.00607
BN373_06371	ligT	-0.252012	3.86917	-1.70941	0.111543	0.39723	-4.97161
BN373_42941	tldD	-0.22718	8.53294	-1.7087	0.111679	0.39723	-4.96868
BN373_misc_RNA00651	BN373_misc_RNA00651	0.302484	5.60832	1.70948	0.11153	0.39723	-5.0705
BN373_48591	hslU	0.342269	8.02059	1.70875	0.111669	0.39723	-5.04471
BN373_27061	mhpB	-0.612792	0.368483	-1.70784	0.111841	0.39754	-4.42645
BN373_43361	secY	-0.415881	11.7049	-1.7037	0.112629	0.399215	-4.75381
BN373_23591	BN373_23591	-0.297498	3.57904	-1.70325	0.112715	0.399215	-4.94188
BN373_36331	BN373_36331	-0.259228	5.95321	-1.70458	0.112461	0.399215	-5.05219
BN373_28951	nhaB	-0.210991	5.80351	-1.703	0.112763	0.399215	-5.07889
BN373_28261	BN373_28261	0.293522	5.32557	1.7043	0.112515	0.399215	-5.05725
BN373_misc_RNA00671	BN373_misc_RNA00671	0.428147	6.81228	1.70338	0.112691	0.399215	-5.07713
BN373_41081	glgS	-1.01463	4.9405	-1.70168	0.113017	0.399848	-4.98484
BN373_49181	wecD	0.313904	6.78887	1.70074	0.113196	0.39995	-5.06803
BN373_45601	BN373_45601	0.410451	6.15209	1.70086	0.113173	0.39995	-5.09453
BN373_01891	BN373_01891	0.384567	5.65133	1.69835	0.113656	0.401309	-5.09126
BN373_35981	BN373_35981	0.880897	7.75638	1.69725	0.113868	0.401788	-5.06115
BN373_44201	BN373_44201	-0.248675	4.78864	-1.69614	0.114082	0.401878	-5.06468
BN373_27651	infC	0.404431	11.6014	1.69607	0.114096	0.401878	-4.80272
BN373_p00001	BN373_p00001	0.662526	0.703602	1.69594	0.11412	0.401878	-4.59569
BN373_09031	amt	0.257245	3.99732	1.69326	0.114639	0.403437	-5.02575
BN373_35211	BN373_35211	0.233314	6.44745	1.69277	0.114733	0.403503	-5.10513
BN373_39741	BN373_39741	0.547399	0.233906	1.69094	0.11509	0.404489	-4.55935
BN373_21851	urtB	-0.540781	0.0622754	-1.68876	0.115515	0.405448	-4.49926
BN373_44441	BN373_44441	-0.468598	4.96523	-1.68894	0.115481	0.405448	-5.08769
BN373_36071	oqxA	-0.345383	2.48913	-1.68719	0.115822	0.405989	-4.82874
BN373_04201	BN373_04201	-0.229878	3.08443	-1.68741	0.11578	0.405989	-4.96032
BN373_misc_RNA00371	BN373_misc_RNA00371	0.519485	10.3744	1.68674	0.11591	0.406029	-4.88969
BN373_48791	argE	-0.249304	5.48256	-1.68601	0.116053	0.406262	-5.10577
BN373_01271	pgaB	-0.24857	4.12213	-1.68539	0.116175	0.406423	-5.02983
BN373_26991	BN373_26991	-0.290411	3.36897	-1.68441	0.116367	0.406827	-4.96652
BN373_17391	rpiB	0.647646	-0.463072	1.68266	0.116712	0.407763	-4.41808
BN373_49891	thiF	-0.487609	1.53288	-1.67976	0.117285	0.409495	-4.74193
BN373_25321	quiA_2	-0.268983	4.22437	-1.67787	0.117659	0.410533	-5.04529
BN373_29821	araF	-0.644244	2.21613	-1.67524	0.118183	0.410591	-4.74437
BN373_misc_RNA00561	BN373_misc_RNA00561	-0.544954	15.9587	-1.67507	0.118217	0.410591	-4.58696
BN373_46301	BN373_46301	-0.42262	1.84414	-1.67515	0.118201	0.410591	-4.81941
BN373_41111	BN373_41111	-0.258806	6.03307	-1.67688	0.117856	0.410591	-5.12253
BN373_35431	yhfB	-0.188405	4.84445	-1.67571	0.118088	0.410591	-5.07336
BN373_06841	lpxD	0.237947	9.02692	1.67709	0.117814	0.410591	-5.00848
BN373_19421	BN373_19421	0.449614	6.5642	1.67557	0.118117	0.410591	-5.10032
BN373_33831	BN373_33831	0.388589	6.99667	1.67328	0.118574	0.411564	-5.13217
BN373_15731	asnS	0.21202	8.66193	1.67209	0.118812	0.412119	-5.01951
BN373_46661	BN373_46661	-0.233231	3.41374	-1.67083	0.119064	0.41254	-4.98609
BN373_23241	BN373_23241	0.22772	4.74023	1.67032	0.119166	0.41254	-5.08324
BN373_00741	BN373_00741	0.233603	5.08975	1.67051	0.119129	0.41254	-5.101
BN373_24491	BN373_24491	-0.249342	3.53082	-1.66973	0.119286	0.412585	-5.00736
BN373_16971	rne	0.296748	9.20833	1.66948	0.119334	0.412585	-4.97676
BN373_16351	puuP	-0.285722	3.75495	-1.66837	0.119558	0.412874	-4.98503
BN373_49511	BN373_49511	-0.26534	5.02447	-1.66791	0.119651	0.412874	-5.10394
BN373_05581	setA	-0.192741	5.48924	-1.6681	0.119612	0.412874	-5.1192
BN373_46441	fpr	-0.211169	6.17021	-1.66572	0.120092	0.413859	-5.13825
BN373_18541	chbC	0.396932	3.05892	1.66582	0.120073	0.413859	-4.95413
BN373_39501	BN373_39501	-0.351215	3.56685	-1.66531	0.120175	0.413874	-5.01679
BN373_31921	BN373_31921	-0.246405	5.98989	-1.6649	0.120259	0.413896	-5.13977
BN373_49751	nusG	0.285972	8.23604	1.66357	0.120528	0.414285	-5.06972
BN373_10051	BN373_10051	0.442491	5.82049	1.6637	0.120502	0.414285	-5.14459
BN373_39311	mdtO	-0.260816	5.3795	-1.66311	0.120621	0.414336	-5.13311
BN373_46641	BN373_46641	-0.335151	5.01485	-1.66263	0.120719	0.414405	-5.11695
BN373_19311	BN373_19311	-0.289839	2.682	-1.66095	0.121059	0.414706	-4.9514
BN373_22541	BN373_22541	-0.289291	4.1345	-1.6608	0.12109	0.414706	-5.07928
BN373_misc_RNA00521	BN373_misc_RNA00521	0.308751	6.01914	1.66028	0.121197	0.414706	-5.1518
BN373_29281	kdgR	0.349376	7.89086	1.66149	0.12095	0.414706	-5.09448
BN373_47341	ibpB	0.363631	7.0754	1.66038	0.121176	0.414706	-5.14708
BN373_10711	BN373_10711	-0.271593	2.69022	-1.6588	0.121498	0.415468	-4.91277
BN373_30701	dacD	0.25935	5.62107	1.65807	0.121648	0.415651	-5.12943
BN373_31131	BN373_31131	0.777091	10.2461	1.65778	0.121708	0.415651	-4.94071
BN373_32351	BN373_32351	-0.353588	5.92723	-1.65661	0.121947	0.416201	-5.145
BN373_48811	argB	-0.394735	5.2798	-1.65566	0.122141	0.416274	-5.13839
BN373_17681	BN373_17681	-0.365641	4.14206	-1.65589	0.122095	0.416274	-5.0618
BN373_22591	BN373_22591	0.348971	0.811965	1.65536	0.122203	0.416274	-4.81746
BN373_35741	pheA	0.238114	6.36336	1.65365	0.122554	0.4172	-5.15789
BN373_17651	BN373_17651	-0.840441	5.17034	-1.6527	0.12275	0.417493	-5.13131
BN373_15571	msbA	0.283591	7.12744	1.65247	0.122797	0.417493	-5.15195
BN373_46831	eefC	-0.348609	5.29521	-1.65196	0.122902	0.417582	-5.14948
BN373_29451	holE_1	-0.326805	5.26339	-1.65083	0.123135	0.417821	-5.13051
BN373_12301	ahpF	0.32284	7.548	1.65048	0.123208	0.417821	-5.16087
BN373_misc_RNA00356	BN373_misc_RNA00356	0.789214	5.25765	1.65097	0.123106	0.417821	-5.16579
BN373_07811	BN373_07811	-0.407059	1.50189	-1.64963	0.123384	0.417886	-4.71825
BN373_34191	cysK	0.202784	6.48333	1.64976	0.123356	0.417886	-5.1654
BN373_29481	BN373_29481	0.233303	6.50765	1.64879	0.123557	0.418098	-5.16814
BN373_44111	pckA	0.332013	6.42183	1.64856	0.123604	0.418098	-5.16812
BN373_06451	pulI	-0.703475	-0.16858	-1.64325	0.12471	0.418174	-4.49981
BN373_misc_RNA00601	BN373_misc_RNA00601	-0.568432	0.798175	-1.64675	0.123981	0.418174	-4.62214
BN373_23951	BN373_23951	-0.370015	3.15849	-1.64375	0.124605	0.418174	-5.0075
BN373_46941	BN373_46941	-0.346153	3.5604	-1.64278	0.124807	0.418174	-5.05735
BN373_03021	BN373_03021	-0.338607	1.95838	-1.64583	0.124171	0.418174	-4.89244
BN373_misc_RNA00071	BN373_misc_RNA00071	-0.327847	7.73036	-1.64303	0.124756	0.418174	-5.10372
BN373_04671	smp	-0.321306	5.92056	-1.64552	0.124237	0.418174	-5.16382
BN373_37961	xni	-0.202557	4.79255	-1.64367	0.124622	0.418174	-5.13876
BN373_41471	dhaR	0.194314	5.17391	1.64319	0.124722	0.418174	-5.16037
BN373_48831	oxyR	0.231863	6.81086	1.64772	0.123778	0.418174	-5.15256
BN373_08461	tgt	0.253832	7.98982	1.64386	0.124581	0.418174	-5.11636
BN373_12481	BN373_12481	0.26254	6.13657	1.64309	0.124744	0.418174	-5.17512
BN373_01641	frdC	0.298658	5.75747	1.64437	0.124477	0.418174	-5.16741
BN373_44771	BN373_44771	0.30009	5.44289	1.64425	0.124502	0.418174	-5.13054
BN373_41401	dhaE	0.48951	0.394187	1.64627	0.12408	0.418174	-4.55349
BN373_41411	dhaC	-0.475702	0.433732	-1.63973	0.125446	0.419718	-4.54099
BN373_27251	sufB	-0.430697	4.1572	-1.63993	0.125405	0.419718	-5.06103
BN373_41561	BN373_41561	0.379126	5.36872	1.63945	0.125505	0.419718	-5.16549
BN373_30401	BN373_30401	0.334648	1.08273	1.63763	0.125889	0.420739	-4.72976
BN373_38411	pduK	-0.590454	0.817979	-1.63712	0.125996	0.420833	-4.62876
BN373_49021	ppiC_2	-0.311979	5.30392	-1.63588	0.126257	0.421438	-5.17237
BN373_28671	BN373_28671	-0.380602	1.73089	-1.63516	0.12641	0.421685	-4.80941
BN373_15121	artP	-0.246116	4.74787	-1.63322	0.126819	0.422519	-5.10073
BN373_13661	BN373_13661	0.30759	2.18296	1.63357	0.126745	0.422519	-4.87996
BN373_23361	amaB	-0.226287	3.47155	-1.63274	0.126921	0.422594	-5.0661
BN373_19211	BN373_19211	-0.332464	2.62565	-1.63214	0.127049	0.422754	-4.91853
BN373_26831	BN373_26831	-0.329917	2.20549	-1.62962	0.127584	0.424004	-4.86751
BN373_43051	accB	0.368637	7.27844	1.62966	0.127577	0.424004	-5.18763
BN373_20641	BN373_20641	-0.290045	5.59029	-1.62916	0.127684	0.42407	-5.18302
BN373_47281	BN373_47281	-0.249121	3.34433	-1.62848	0.127828	0.424283	-5.06544
BN373_14421	ybjI	-0.24258	5.05637	-1.62747	0.128044	0.424735	-5.171
BN373_46471	tpiA	0.456865	9.22048	1.6271	0.128124	0.424735	-4.98481
BN373_08551	ribD	-0.211977	7.15895	-1.62545	0.128477	0.425376	-5.16915
BN373_27671	BN373_27671	0.315062	2.89495	1.62578	0.128406	0.425376	-4.92769
BN373_35261	csiE	0.305307	4.73252	1.62456	0.128667	0.42557	-5.11385
BN373_02481	BN373_02481	0.318633	2.42416	1.62442	0.128696	0.42557	-5.0489
BN373_44401	gntR	-0.309546	8.55939	-1.62204	0.129209	0.426471	-5.08422
BN373_16711	BN373_16711	-0.171892	5.96295	-1.6225	0.129109	0.426471	-5.19711
BN373_44831	padC	0.421911	3.80429	1.6222	0.129175	0.426471	-5.06208
BN373_41661	lsrB	-0.452688	1.62342	-1.621	0.129434	0.426947	-4.73685
BN373_48721	metF	-0.27427	4.36208	-1.62024	0.129598	0.426959	-5.14546
BN373_09441	adk	0.264723	8.00146	1.62034	0.129576	0.426959	-5.14116
BN373_18781	BN373_18781	-0.227646	3.14041	-1.61971	0.129712	0.42707	-5.04228
BN373_27141	BN373_27141	-0.408973	2.54144	-1.61837	0.130003	0.42733	-4.955
BN373_10581	BN373_10581	0.229401	3.73975	1.61823	0.130032	0.42733	-5.10795
BN373_34211	pstH	0.265133	9.34504	1.61833	0.130009	0.42733	-5.02776
BN373_34881	BN373_34881	0.285778	5.00945	1.61767	0.130152	0.42746	-5.1786
BN373_35311	BN373_35311	0.247632	3.73796	1.61714	0.130269	0.427577	-5.05838
BN373_26281	BN373_26281	-0.47134	0.917436	-1.61587	0.130544	0.427688	-4.67494
BN373_07941	BN373_07941	-0.417493	1.32495	-1.6162	0.130472	0.427688	-4.77173
BN373_24231	BN373_24231	-0.378637	1.51217	-1.61624	0.130464	0.427688	-4.76961
BN373_07851	BN373_07851	-0.345971	1.87044	-1.61417	0.130914	0.427844	-4.87204
BN373_32001	BN373_32001	-0.295403	3.28816	-1.61479	0.130779	0.427844	-5.05194
BN373_p01871	BN373_p01871	0.320298	3.67433	1.61454	0.130834	0.427844	-5.12794
BN373_33921	BN373_33921	0.711841	8.54996	1.61432	0.130881	0.427844	-5.11884
BN373_23971	BN373_23971	-0.331077	3.98654	-1.61044	0.131729	0.430245	-5.10649
BN373_23041	BN373_23041	-0.301584	2.039	-1.60899	0.132047	0.431018	-4.87891
BN373_45121	BN373_45121	-0.317666	2.93497	-1.60848	0.132159	0.431121	-5.01545
BN373_45041	BN373_45041	-0.210219	5.20998	-1.60602	0.132701	0.43262	-5.21485
BN373_47041	BN373_47041	-0.263235	2.32473	-1.60381	0.133189	0.432624	-4.97387
BN373_misc_RNA00091	BN373_misc_RNA00091	0.232048	3.27816	1.60436	0.133067	0.432624	-5.08687
BN373_28281	prfA	0.298661	7.72933	1.6039	0.133169	0.432624	-5.18722
BN373_16121	BN373_16121	0.352056	1.68967	1.60405	0.133135	0.432624	-4.81143
BN373_p00211	BN373_p00211	0.405585	4.54502	1.60435	0.133069	0.432624	-5.16152
BN373_p00691	BN373_p00691	0.781096	-0.22744	1.6038	0.13319	0.432624	-4.56486
BN373_07281	nqrF	-0.221389	5.74253	-1.60328	0.133305	0.432732	-5.2193
BN373_20231	maoC	-0.261564	3.47601	-1.60106	0.133798	0.434068	-5.093
BN373_22331	BN373_22331	-0.478907	1.24559	-1.60033	0.13396	0.434176	-4.76897
BN373_42901	aaeB	-0.240347	5.52833	-1.60017	0.133995	0.434176	-5.21411
BN373_47591	BN373_47591	-0.274766	4.80923	-1.59896	0.134265	0.434603	-5.2118
BN373_10911	moaF	-0.266583	3.01604	-1.59848	0.134372	0.434603	-5.09997
BN373_02101	fklB	0.281912	6.79407	1.59849	0.134369	0.434603	-5.22921
BN373_39321	mdtP	-0.225884	5.62686	-1.59756	0.134578	0.435005	-5.2341
BN373_15681	BN373_15681	-0.196575	7.29465	-1.59713	0.134672	0.435044	-5.21454
BN373_20511	BN373_20511	-0.440931	2.50218	-1.59514	0.135119	0.435164	-4.94862
BN373_20101	BN373_20101	-0.359547	4.25444	-1.59612	0.134899	0.435164	-5.16855
BN373_19871	BN373_19871	-0.326889	2.35537	-1.5952	0.135104	0.435164	-4.94674
BN373_41861	BN373_41861	-0.27225	6.10809	-1.59552	0.135033	0.435164	-5.23404
BN373_15881	BN373_15881	-0.254025	6.31734	-1.59585	0.134959	0.435164	-5.23743
BN373_33941	BN373_33941	0.349184	6.13658	1.59287	0.135627	0.436537	-5.24701
BN373_09721	BN373_09721	-0.191987	5.50772	-1.59226	0.135764	0.436714	-5.23039
BN373_18661	yciA	0.242263	5.16469	1.59085	0.136081	0.437469	-5.20701
BN373_15741	BN373_15741	0.354494	3.09175	1.59002	0.136268	0.437804	-5.07126
BN373_20191	BN373_20191	-0.889183	-0.310615	-1.58958	0.136367	0.437858	-4.50029
BN373_06931	tilS	-0.229121	6.01704	-1.58849	0.136615	0.438389	-5.24814
BN373_31121	BN373_31121	0.700331	8.77479	1.58804	0.136716	0.438448	-5.14784
BN373_47141	uhpC	-0.324157	4.06401	-1.58416	0.137597	0.441007	-5.1638
BN373_29721	cutC	-0.443192	7.48161	-1.58077	0.138369	0.44172	-5.23668
BN373_22561	BN373_22561	-0.252208	4.49583	-1.58167	0.138164	0.44172	-5.15681
BN373_43681	BN373_43681	-0.25175	7.05756	-1.58015	0.138511	0.44172	-5.24529
BN373_34121	gltX	0.212262	7.95238	1.58064	0.138399	0.44172	-5.20849
BN373_15091	artM	0.238569	4.75673	1.58136	0.138234	0.44172	-5.18443
BN373_12441	dacA	0.269219	7.54826	1.5799	0.138567	0.44172	-5.2401
BN373_00161	rluF	0.272116	8.00566	1.58124	0.138262	0.44172	-5.18118
BN373_31221	udk	0.37479	5.93705	1.58004	0.138537	0.44172	-5.25825
BN373_22951	BN373_22951	0.494597	3.56887	1.58122	0.138266	0.44172	-5.11046
BN373_24641	narV	-0.25426	2.70944	-1.57859	0.138869	0.442297	-5.0275
BN373_06651	mtnN	-0.191654	6.80332	-1.57839	0.138915	0.442297	-5.25413
BN373_46251	BN373_46251	0.298587	4.69578	1.57775	0.139061	0.442378	-5.22192
BN373_24971	BN373_24971	0.346666	4.45246	1.57755	0.139107	0.442378	-5.18865
BN373_misc_RNA00541	BN373_misc_RNA00541	-0.338763	4.95212	-1.57703	0.139227	0.442496	-5.2313
BN373_48751	fsaB	-0.657583	4.50508	-1.57258	0.140252	0.444063	-5.25707
BN373_02371	fbp	-0.361137	8.07934	-1.57428	0.13986	0.444063	-5.19513
BN373_07711	BN373_07711	-0.32853	4.01478	-1.57237	0.140301	0.444063	-5.1638
BN373_24991	BN373_24991	0.234594	4.6762	1.57268	0.140229	0.444063	-5.21774
BN373_p01291	BN373_p01291	0.275516	4.20281	1.5738	0.139972	0.444063	-5.18684
BN373_31601	BN373_31601	0.290557	4.3757	1.57235	0.140305	0.444063	-5.1875
BN373_p01701	BN373_p01701	0.385598	0.976126	1.57369	0.139995	0.444063	-4.77514
BN373_01121	phnF	-0.356217	2.26978	-1.57072	0.140683	0.444465	-5.02213
BN373_04811	arcA	0.460469	9.10992	1.57103	0.140612	0.444465	-5.10378
BN373_37291	BN373_37291	1.09575	7.2071	1.5713	0.140549	0.444465	-5.24343
BN373_15771	BN373_15771	-0.249607	2.21789	-1.56795	0.141326	0.445436	-4.98421
BN373_19001	pgpB	-0.196511	4.97623	-1.56817	0.141275	0.445436	-5.23304
BN373_05611	aroD	0.198274	4.53371	1.56888	0.14111	0.445436	-5.22521
BN373_00381	lexA	0.263739	7.80238	1.56865	0.141165	0.445436	-5.23733
BN373_25361	BN373_25361	-0.278936	4.29163	-1.56529	0.141948	0.446607	-5.17515
BN373_37021	BN373_37021	-0.222917	4.19943	-1.56528	0.141949	0.446607	-5.21086
BN373_48281	BN373_48281	0.416854	2.63757	1.56584	0.14182	0.446607	-4.99114
BN373_01091	BN373_01091	-0.325434	2.35697	-1.56478	0.142067	0.446714	-5.01092
BN373_42101	BN373_42101	-0.226555	6.55993	-1.56388	0.142278	0.447111	-5.28199
BN373_17511	BN373_17511	-0.215189	7.39832	-1.56348	0.142371	0.447138	-5.25262
BN373_43531	rplB	-0.476908	10.3004	-1.56176	0.142775	0.447349	-5.05682
BN373_32171	BN373_32171	-0.303443	4.21755	-1.56254	0.142592	0.447349	-5.20832
BN373_14301	gsiC	0.383657	3.59096	1.56177	0.142772	0.447349	-5.20003
BN373_47691	pstS	0.470834	6.05131	1.56217	0.142679	0.447349	-5.28158
BN373_11481	BN373_11481	-0.404562	1.15238	-1.56053	0.143063	0.447508	-4.83914
BN373_20581	gapC	-0.288691	3.3607	-1.55975	0.143246	0.447508	-5.12436
BN373_35611	ung	-0.234705	5.34969	-1.56103	0.142945	0.447508	-5.27811
BN373_47581	BN373_47581	-0.202912	5.37791	-1.56009	0.143168	0.447508	-5.27231
BN373_04631	deoA	0.301462	6.62814	1.56033	0.14311	0.447508	-5.26006
BN373_48761	BN373_48761	-0.296296	5.07194	-1.55886	0.143456	0.4479	-5.26295
BN373_16741	BN373_16741	-0.222278	4.71841	-1.55782	0.143702	0.448141	-5.24885
BN373_47651	phoU	0.287026	4.78615	1.55818	0.143618	0.448141	-5.24413
BN373_21691	BN373_21691	-0.250473	4.50043	-1.55742	0.143797	0.448174	-5.22648
BN373_13221	zitB	-0.271488	5.91758	-1.55645	0.144026	0.448625	-5.29073
BN373_19511	BN373_19511	-0.409579	1.44071	-1.55513	0.144339	0.449244	-4.87887
BN373_37681	pyrG	0.249787	9.90056	1.5549	0.144394	0.449244	-5.07602
BN373_00451	qor	0.189593	5.32847	1.55388	0.144635	0.449342	-5.29145
BN373_38711	BN373_38711	0.193392	5.58908	1.5537	0.144679	0.449342	-5.28409
BN373_42411	greA	0.318208	8.19976	1.55401	0.144604	0.449342	-5.22139
BN373_42111	BN373_42111	-0.272402	5.18574	-1.55155	0.145189	0.450136	-5.28151
BN373_27151	BN373_27151	-0.190951	3.78593	-1.55164	0.145167	0.450136	-5.20408
BN373_35721	BN373_35721	0.256515	8.75023	1.55206	0.145069	0.450136	-5.2031
BN373_45321	BN373_45321	-0.215122	3.67168	-1.55032	0.145483	0.450524	-5.17153
BN373_42601	lptA	0.203523	7.38292	1.55058	0.14542	0.450524	-5.26939
BN373_31901	mglB	0.423319	5.85234	1.5479	0.14606	0.452047	-5.28915
BN373_p01721	BN373_p01721	-0.499027	2.40082	-1.54632	0.146439	0.452955	-4.96392
BN373_37761	BN373_37761	-0.267655	3.89019	-1.54564	0.146603	0.453198	-5.2374
BN373_40691	BN373_40691	0.203734	4.06821	1.54517	0.146717	0.453288	-5.232
BN373_25846	asr	0.303615	2.23075	1.5448	0.146804	0.453293	-4.96591
BN373_08941	BN373_08941	0.257732	3.97063	1.54444	0.146891	0.453299	-5.21024
BN373_p02081	BN373_p02081	0.395478	5.50298	1.54338	0.147147	0.453824	-5.3103
BN373_20541	BN373_20541	-0.417038	2.13437	-1.54023	0.147908	0.455167	-4.95874
BN373_39731	BN373_39731	-0.411897	0.912421	-1.53933	0.148127	0.455167	-4.8225
BN373_12901	phrB	-0.330986	5.26203	-1.53994	0.147979	0.455167	-5.27792
BN373_49451	rhtB	-0.304755	4.45731	-1.53772	0.148517	0.455167	-5.26434
BN373_21381	BN373_21381	-0.298865	5.35724	-1.53782	0.148493	0.455167	-5.29555
BN373_46881	BN373_46881	-0.297378	5.56218	-1.53735	0.148608	0.455167	-5.31439
BN373_18511	nadE	-0.24281	6.8645	-1.53725	0.148631	0.455167	-5.28312
BN373_40421	BN373_40421	-0.22545	7.05068	-1.53714	0.148658	0.455167	-5.29826
BN373_28201	BN373_28201	-0.222669	6.42939	-1.53771	0.148519	0.455167	-5.31552
BN373_02831	BN373_02831	-0.182335	7.80534	-1.53886	0.148241	0.455167	-5.25603
BN373_04771	BN373_04771	0.267497	5.41284	1.5397	0.148037	0.455167	-5.30987
BN373_p00521	BN373_p00521	0.294346	4.75323	1.53988	0.147992	0.455167	-5.25757
BN373_35991	BN373_35991	0.582014	5.42362	1.53698	0.148696	0.455167	-5.3018
BN373_45801	aegA	-0.322805	5.21082	-1.53621	0.148884	0.455444	-5.31866
BN373_31291	mdtA	-0.228628	5.32253	-1.53591	0.148958	0.455444	-5.30004
BN373_16071	BN373_16071	0.213583	5.62854	1.53455	0.14929	0.456196	-5.2986
BN373_44301	glpE	0.346997	4.65763	1.53413	0.149392	0.456246	-5.23011
BN373_21171	mdcC	-0.621545	-0.382078	-1.53305	0.149654	0.456522	-4.63245
BN373_41331	evgA	0.320825	4.70154	1.53319	0.149621	0.456522	-5.28402
BN373_40141	argP	-0.21075	5.59735	-1.53185	0.14995	0.456666	-5.32097
BN373_28891	ldcA	-0.204122	4.1926	-1.53234	0.149829	0.456666	-5.25113
BN373_42861	argR	0.243713	6.59658	1.53181	0.149959	0.456666	-5.32718
BN373_28471	BN373_28471	0.589491	0.546839	1.53135	0.150072	0.456748	-4.72886
BN373_misc_RNA00591	BN373_misc_RNA00591	-0.595215	1.48123	-1.5308	0.150206	0.456819	-4.90951
BN373_22741	BN373_22741	-0.43323	2.58791	-1.5305	0.150279	0.456819	-5.02382
BN373_10681	BN373_10681	0.488953	2.16316	1.5302	0.150353	0.456819	-5.15611
BN373_34181	cysZ	-0.322594	4.80847	-1.52943	0.150542	0.457053	-5.26318
BN373_p01881	BN373_p01881	0.341601	5.56976	1.52919	0.150602	0.457053	-5.32699
BN373_48861	BN373_48861	-0.243802	6.19617	-1.52776	0.150953	0.457074	-5.32778
BN373_45781	malS	0.237016	5.19265	1.52781	0.15094	0.457074	-5.32665
BN373_34241	BN373_34241	0.247633	3.21649	1.52794	0.15091	0.457074	-5.20338
BN373_49211	wecF	0.274003	5.69193	1.52818	0.15085	0.457074	-5.33141
BN373_05411	BN373_05411	-0.328743	4.66589	-1.52718	0.151097	0.45725	-5.27396
BN373_47471	recF	0.342055	6.84549	1.52549	0.151513	0.457727	-5.33232
BN373_16171	BN373_16171	0.602113	7.16608	1.52555	0.151497	0.457727	-5.31919
BN373_22521	BN373_22521	0.830123	-0.828973	1.52561	0.151484	0.457727	-4.55986
BN373_28491	BN373_28491	0.537936	3.61483	1.52511	0.151607	0.457749	-5.22039
BN373_29931	pgsA	0.207213	5.96976	1.52429	0.151811	0.457844	-5.34048
BN373_31631	metG	0.247063	7.81475	1.5244	0.151783	0.457844	-5.28504
BN373_30991	ugd	0.219837	6.34443	1.5239	0.151908	0.457878	-5.34126
BN373_13341	modB	-0.226965	4.74727	-1.52302	0.152124	0.458009	-5.32237
BN373_19331	abrB	-0.211916	4.54579	-1.52326	0.152066	0.458009	-5.27786
BN373_41671	lsrD	-0.29173	3.79814	-1.52156	0.152486	0.458148	-5.23456
BN373_47381	BN373_47381	-0.234126	3.61814	-1.52145	0.152515	0.458148	-5.22932
BN373_35471	pdxJ	-0.2165	5.45495	-1.52193	0.152396	0.458148	-5.32506
BN373_12981	BN373_12981	0.209695	4.40476	1.52218	0.152334	0.458148	-5.28872
BN373_35331	BN373_35331	-0.304556	2.09347	-1.52048	0.152756	0.458182	-5.00689
BN373_11191	BN373_11191	-0.281365	2.5338	-1.52002	0.152871	0.458182	-5.04803
BN373_00401	BN373_00401	-0.251414	6.09796	-1.52044	0.152765	0.458182	-5.33563
BN373_15261	BN373_15261	-0.231794	4.95478	-1.52024	0.152815	0.458182	-5.31086
BN373_38381	pduG	-0.32224	2.06057	-1.5193	0.15305	0.458202	-5.02687
BN373_21931	marA	-0.281263	5.71631	-1.51962	0.152969	0.458202	-5.29003
BN373_20151	BN373_20151	-0.501395	2.75213	-1.51799	0.153376	0.45879	-5.01932
BN373_42441	BN373_42441	-0.411666	8.14213	-1.51782	0.153419	0.45879	-5.26057
BN373_28321	prs	0.28072	8.25106	1.51657	0.153732	0.459465	-5.2802
BN373_20291	paaF	-0.626224	0.297539	-1.51491	0.154146	0.45984	-4.70371
BN373_47971	BN373_47971	-0.469011	6.42043	-1.51527	0.154057	0.45984	-5.34139
BN373_p01851	BN373_p01851	-0.360826	3.46044	-1.51365	0.154463	0.45984	-5.21553
BN373_21581	BN373_21581	-0.285797	4.26783	-1.51417	0.154333	0.45984	-5.24903
BN373_p00371	BN373_p00371	-0.281798	4.35325	-1.51572	0.153945	0.45984	-5.28182
BN373_21121	BN373_21121	-0.243221	3.43483	-1.51377	0.154434	0.45984	-5.22935
BN373_42011	garR	0.300006	3.29479	1.51466	0.15421	0.45984	-5.23508
BN373_49461	pldB	-0.25272	7.33649	-1.51278	0.154683	0.459949	-5.32303
BN373_09611	tesA	-0.22435	5.58407	-1.51193	0.154897	0.459949	-5.33991
BN373_06021	ampD	-0.200679	5.83958	-1.51179	0.154932	0.459949	-5.35188
BN373_46851	murQ	0.270145	4.75063	1.5124	0.154779	0.459949	-5.32276
BN373_44231	yhgI	0.421057	6.56776	1.51236	0.154788	0.459949	-5.35594
BN373_24791	BN373_24791	-0.407469	1.49128	-1.51015	0.155343	0.460913	-4.93822
BN373_46701	BN373_46701	-0.243565	3.87066	-1.50812	0.155858	0.462181	-5.28522
BN373_25271	pnbA	-0.277049	4.34715	-1.50665	0.156229	0.462509	-5.28492
BN373_48131	rbn	-0.231488	5.25206	-1.50729	0.156068	0.462509	-5.35072
BN373_35351	hmp	0.193396	5.60666	1.50689	0.15617	0.462509	-5.3617
BN373_47941	rbsK	0.387002	9.88087	1.50465	0.156738	0.463757	-5.11957
BN373_43141	acrF	-0.257352	5.574	-1.50257	0.157269	0.464293	-5.35712
BN373_48411	BN373_48411	-0.252521	2.72626	-1.50268	0.157241	0.464293	-5.17612
BN373_15611	kdsB	0.205135	5.51523	1.50307	0.15714	0.464293	-5.3538
BN373_40031	gcvP	0.322012	6.92305	1.50266	0.157244	0.464293	-5.35972
BN373_44471	ugpC	-0.214951	3.35097	-1.50193	0.157432	0.464516	-5.20939
BN373_43631	rpsG	0.35283	9.22346	1.50149	0.157545	0.46459	-5.23103
BN373_05911	secA	0.244809	9.47324	1.50079	0.157721	0.464659	-5.18205
BN373_29021	minD	0.264181	7.71429	1.50071	0.157743	0.464659	-5.33018
BN373_04821	BN373_04821	0.256983	4.52242	1.49957	0.158036	0.465264	-5.33183
BN373_38611	recC	-0.219625	7.28709	-1.49886	0.158216	0.465536	-5.33839
BN373_35971	BN373_35971	0.497199	4.82915	1.49821	0.158384	0.465772	-5.33684
BN373_02421	pmbA	-0.173282	6.773	-1.4966	0.158798	0.466375	-5.36706
BN373_45161	BN373_45161	-0.172508	6.77639	-1.497	0.158695	0.466375	-5.36338
BN373_09831	BN373_09831	0.289899	4.81389	1.49604	0.15894	0.466375	-5.36225
BN373_28111	narL	0.415011	6.29039	1.4963	0.158875	0.466375	-5.35496
BN373_29001	BN373_29001	0.33933	6.24411	1.49565	0.159042	0.466417	-5.38015
BN373_34651	BN373_34651	0.249986	5.00715	1.49461	0.15931	0.466947	-5.34545
BN373_07741	BN373_07741	-0.352409	1.72259	-1.49398	0.159471	0.466993	-5.04013
BN373_45661	glyQ	0.214015	7.64605	1.49386	0.159502	0.466993	-5.34196
BN373_46461	BN373_46461	-0.283784	5.97552	-1.49267	0.15981	0.467122	-5.37776
BN373_41361	BN373_41361	0.392925	0.562405	1.4933	0.159647	0.467122	-4.81433
BN373_47321	BN373_47321	0.396356	5.54609	1.49275	0.15979	0.467122	-5.37353
BN373_03931	BN373_03931	-0.22948	3.50103	-1.49193	0.160001	0.467168	-5.2312
BN373_21521	BN373_21521	0.271317	2.89693	1.49199	0.159985	0.467168	-5.12258
BN373_08881	clpP	0.203525	8.42182	1.49076	0.160305	0.467798	-5.28471
BN373_05471	polB	-0.238419	7.47081	-1.49024	0.160439	0.467931	-5.33671
BN373_09321	acrA	0.206745	8.7618	1.48978	0.160558	0.468024	-5.30815
BN373_35141	fdx	0.235121	6.4458	1.48879	0.160817	0.468522	-5.38457
BN373_04321	BN373_04321	-0.573973	0.595728	-1.48727	0.161211	0.468699	-4.80333
BN373_17211	BN373_17211	-0.355357	4.08815	-1.48723	0.161222	0.468699	-5.25362
BN373_p01221	BN373_p01221	0.285528	5.25227	1.48778	0.161078	0.468699	-5.3635
BN373_03281	BN373_03281	0.297807	4.46436	1.4872	0.161231	0.468699	-5.34246
BN373_01061	phnL	-0.246185	2.36936	-1.48664	0.161375	0.468718	-5.12821
BN373_15341	cydC	-0.234795	6.68332	-1.48649	0.161414	0.468718	-5.3846
BN373_21281	BN373_21281	-0.542883	4.11652	-1.48542	0.161695	0.468879	-5.30104
BN373_30191	cbl	-0.436767	3.99877	-1.48588	0.161574	0.468879	-5.3065
BN373_19761	BN373_19761	-0.26286	3.44906	-1.48527	0.161734	0.468879	-5.25341
BN373_25391	BN373_25391	-0.218665	3.49738	-1.48488	0.161835	0.468916	-5.22653
BN373_31161	BN373_31161	0.300743	6.76433	1.4838	0.162119	0.469481	-5.3885
BN373_45311	BN373_45311	-0.254491	3.55746	-1.4827	0.162405	0.470055	-5.22844
BN373_27266	BN373_27266	-0.54891	-0.597766	-1.48201	0.162588	0.470171	-4.6486
BN373_13261	galM	0.301392	4.88543	1.48188	0.162622	0.470171	-5.38336
BN373_misc_RNA00351	BN373_misc_RNA00351	0.359842	11.9	1.48133	0.162764	0.470326	-5.07041
BN373_08191	BN373_08191	-0.249078	6.15108	-1.48036	0.163021	0.4706	-5.38956
BN373_misc_RNA00359	BN373_misc_RNA00359	0.734845	4.43893	1.4803	0.163036	0.4706	-5.35299
BN373_00711	soxS	-0.361419	7.91475	-1.47961	0.163218	0.47087	-5.2972
BN373_45151	dctA	-0.331992	6.26108	-1.47898	0.163383	0.471089	-5.39254
BN373_37881	BN373_37881	-0.270831	2.63251	-1.47821	0.163587	0.471165	-5.16623
BN373_35931	BN373_35931	0.247511	9.06755	1.47842	0.163532	0.471165	-5.28166
BN373_38851	BN373_38851	-0.275189	3.60122	-1.47776	0.163706	0.471253	-5.28812
BN373_09951	BN373_09951	0.296713	7.29114	1.4772	0.163854	0.471425	-5.35564
BN373_13511	BN373_13511	-0.337078	1.86801	-1.47601	0.164168	0.471561	-5.01015
BN373_22751	BN373_22751	-0.335306	1.91068	-1.47633	0.164082	0.471561	-4.93287
BN373_31381	BN373_31381	-0.314899	1.5781	-1.47618	0.164122	0.471561	-5.00986
BN373_47831	gidA	0.213255	8.50911	1.47531	0.164353	0.471837	-5.28449
BN373_22691	BN373_22691	-0.169316	5.1907	-1.47477	0.164495	0.471989	-5.39081
BN373_39751	BN373_39751	0.260047	4.15057	1.47357	0.164813	0.472648	-5.33134
BN373_27991	BN373_27991	0.225618	4.8137	1.47231	0.165148	0.473353	-5.3471
BN373_26781	BN373_26781	-0.25506	2.72496	-1.47178	0.165291	0.473506	-5.14209
BN373_29531	zwf	0.20779	7.99078	1.4706	0.165603	0.474145	-5.33057
BN373_32921	yfbR	-0.305622	5.22997	-1.46951	0.165894	0.474723	-5.39504
BN373_41771	BN373_41771	0.166034	6.12479	1.46914	0.165994	0.474754	-5.41396
BN373_20211	BN373_20211	-0.304444	3.07541	-1.46854	0.166154	0.474956	-5.20187
BN373_24811	BN373_24811	-0.233061	3.94963	-1.46754	0.166421	0.475463	-5.3088
BN373_36271	olgA	-0.495536	6.03871	-1.46605	0.16682	0.475835	-5.40523
BN373_22421	BN373_22421	-0.42778	1.99608	-1.46603	0.166825	0.475835	-5.0466
BN373_23961	BN373_23961	-0.267348	4.16664	-1.46505	0.167089	0.475835	-5.32416
BN373_02091	BN373_02091	-0.170379	7.14028	-1.46555	0.166953	0.475835	-5.39172
BN373_12291	ahpC	0.227283	9.27413	1.46665	0.166659	0.475835	-5.31394
BN373_34571	talA	0.279356	3.02574	1.46509	0.167077	0.475835	-5.18292
BN373_08181	BN373_08181	-0.271856	5.32835	-1.46409	0.167345	0.476311	-5.39677
BN373_11751	BN373_11751	-0.261815	3.54059	-1.46305	0.167625	0.476851	-5.29473
BN373_26041	BN373_26041	-0.587798	-0.455586	-1.46184	0.167952	0.47718	-4.63834
BN373_22131	BN373_22131	-0.273224	3.41698	-1.46163	0.16801	0.47718	-5.26198
BN373_47251	dsdA	-0.188215	5.18623	-1.46219	0.167858	0.47718	-5.40487
BN373_48801	argC	-0.356758	4.96008	-1.45999	0.16845	0.47768	-5.38216
BN373_20411	BN373_20411	-0.265684	4.73782	-1.45997	0.168455	0.47768	-5.36007
BN373_p01321	BN373_p01321	0.655011	7.40375	1.46021	0.168393	0.47768	-5.3956
BN373_50041	BN373_50041	-0.323147	1.89896	-1.4589	0.168746	0.478249	-5.15288
BN373_08951	queC	0.271403	5.79113	1.45856	0.168837	0.478253	-5.41675
BN373_07921	BN373_07921	-0.361404	2.11843	-1.45719	0.169211	0.478581	-5.09859
BN373_23991	BN373_23991	-0.298844	4.79121	-1.45742	0.169147	0.478581	-5.35349
BN373_31681	BN373_31681	-0.198865	6.25019	-1.45714	0.169223	0.478581	-5.42314
BN373_05771	ftsI	-0.753698	9.8532	-1.45566	0.169625	0.478609	-5.23131
BN373_16041	helD	-0.177577	6.79688	-1.4555	0.169668	0.478609	-5.41837
BN373_01381	cutA	0.22843	4.26454	1.45608	0.169511	0.478609	-5.35849
BN373_03381	BN373_03381	0.282086	4.518	1.45652	0.169392	0.478609	-5.39983
BN373_29061	slp	0.290219	5.97248	1.45545	0.169684	0.478609	-5.40975
BN373_01391	dcuA	0.251546	5.99102	1.45427	0.170004	0.479164	-5.43337
BN373_21516	BN373_21516	0.556004	0.291378	1.45406	0.170061	0.479164	-4.74725
BN373_11831	entF	-0.444681	7.71476	-1.45146	0.170769	0.480651	-5.32467
BN373_06041	BN373_06041	-0.230003	4.32152	-1.45153	0.17075	0.480651	-5.37567
BN373_22341	BN373_22341	-0.443004	1.14428	-1.44986	0.171209	0.480896	-4.98559
BN373_22011	BN373_22011	-0.380709	1.40235	-1.44982	0.171219	0.480896	-4.98875
BN373_30221	BN373_30221	0.179289	6.23466	1.44992	0.171192	0.480896	-5.43957
BN373_42971	maf_2	0.18007	7.12854	1.45066	0.170991	0.480896	-5.41877
BN373_36621	alaS	0.235552	8.74279	1.44923	0.171381	0.481098	-5.32054
BN373_26711	BN373_26711	-0.359681	2.1129	-1.44694	0.172009	0.481886	-5.09207
BN373_40361	BN373_40361	-0.332031	4.98202	-1.44746	0.171866	0.481886	-5.42843
BN373_26961	BN373_26961	-0.309141	1.6896	-1.44656	0.172115	0.481886	-5.09222
BN373_p01631	BN373_p01631	-0.303888	2.26373	-1.44599	0.172272	0.481886	-5.13867
BN373_misc_RNA00121	BN373_misc_RNA00121	-0.221991	6.20878	-1.44651	0.172129	0.481886	-5.43937
BN373_41751	BN373_41751	-0.215353	3.95782	-1.4469	0.172021	0.481886	-5.35469
BN373_35881	BN373_35881	-0.175433	5.96186	-1.4459	0.172297	0.481886	-5.43834
BN373_32871	nuoC	0.275736	8.24674	1.44426	0.172749	0.482898	-5.34314
BN373_12111	BN373_12111	-0.417639	2.64501	-1.44251	0.173233	0.483997	-5.22615
BN373_49291	hemC	-0.187835	7.4592	-1.44187	0.173411	0.484239	-5.39018
BN373_49251	BN373_49251	-0.939927	9.83282	-1.43989	0.173958	0.484629	-5.23264
BN373_28181	nasR	-0.373382	1.43012	-1.439	0.174206	0.484629	-5.03894
BN373_30421	BN373_30421	-0.331269	2.35941	-1.43873	0.17428	0.484629	-5.15395
BN373_23116	tolA_2	-0.313071	2.62955	-1.43921	0.174149	0.484629	-5.17954
BN373_29901	tyrP	-0.214766	5.19234	-1.43987	0.173963	0.484629	-5.42338
BN373_44281	glpR	-0.193822	6.56483	-1.43934	0.17411	0.484629	-5.44664
BN373_28331	BN373_28331	0.204774	5.67562	1.43995	0.173943	0.484629	-5.44125
BN373_33271	BN373_33271	0.23155	5.63119	1.4403	0.173845	0.484629	-5.43986
BN373_p00751	BN373_p00751	0.262064	3.19206	1.43785	0.174525	0.485055	-5.29791
BN373_25891	BN373_25891	-0.25308	4.1571	-1.43693	0.174783	0.485519	-5.37919
BN373_01281	pgaA	-0.286574	4.89654	-1.43633	0.174949	0.485725	-5.43181
BN373_16431	BN373_16431	-0.72612	1.90891	-1.43566	0.175136	0.48599	-5.03914
BN373_10001	BN373_10001	0.375817	5.25156	1.43484	0.175366	0.486374	-5.45938
BN373_26731	BN373_26731	-0.382278	2.9858	-1.4321	0.176133	0.487065	-5.16394
BN373_09381	BN373_09381	-0.280495	4.16712	-1.43255	0.176006	0.487065	-5.3688
BN373_07621	BN373_07621	-0.280475	1.51232	-1.43199	0.176165	0.487065	-5.05641
BN373_00531	ssb	0.21297	8.15321	1.43309	0.175857	0.487065	-5.37901
BN373_05041	fkpB	0.285412	5.57075	1.43248	0.176027	0.487065	-5.44751
BN373_02401	BN373_02401	0.287774	3.4702	1.43226	0.176088	0.487065	-5.32963
BN373_19711	BN373_19711	-0.227355	2.92211	-1.43056	0.176567	0.487416	-5.28673
BN373_34921	BN373_34921	-0.213626	5.14897	-1.43103	0.176433	0.487416	-5.43127
BN373_05721	ilvH	-0.164474	4.95518	-1.4306	0.176556	0.487416	-5.40713
BN373_05331	apaH	0.190788	6.74261	1.42985	0.176766	0.487714	-5.46275
BN373_04481	BN373_04481	-0.262847	4.82695	-1.4284	0.177174	0.487826	-5.43342
BN373_12771	fur	0.252489	8.47699	1.42862	0.177111	0.487826	-5.38816
BN373_00361	plsB	0.259097	7.7521	1.42872	0.177085	0.487826	-5.42573
BN373_29661	aspS	0.310057	7.99446	1.42937	0.176902	0.487826	-5.40307
BN373_02581	BN373_02581	-0.455566	1.45241	-1.42582	0.177902	0.489488	-5.00574
BN373_14271	BN373_14271	-0.260814	5.48222	-1.4256	0.177966	0.489488	-5.46339
BN373_41271	rpsU	0.304957	9.61313	1.42529	0.178054	0.489488	-5.28906
BN373_01111	phnG	-0.455572	0.986761	-1.42414	0.178379	0.489488	-4.97697
BN373_18121	BN373_18121	-0.316661	2.64593	-1.42277	0.178767	0.489488	-5.19089
BN373_p01471	BN373_p01471	-0.300223	3.03715	-1.42308	0.178681	0.489488	-5.27624
BN373_12731	nagE	0.17812	6.99797	1.42443	0.178296	0.489488	-5.41966
BN373_p01911	BN373_p01911	0.231007	6.818	1.4231	0.178675	0.489488	-5.45793
BN373_16211	BN373_16211	0.309324	4.24435	1.42418	0.178368	0.489488	-5.39176
BN373_09981	BN373_09981	0.403536	6.50397	1.42269	0.178791	0.489488	-5.45151
BN373_10641	BN373_10641	0.823339	9.74671	1.42328	0.178622	0.489488	-5.15262
BN373_23301	BN373_23301	-0.31191	3.46992	-1.42024	0.179488	0.490384	-5.27769
BN373_05291	BN373_05291	-0.283568	1.40965	-1.42073	0.179348	0.490384	-5.00952
BN373_20921	BN373_20921	0.225097	2.81541	1.4203	0.179472	0.490384	-5.2943
BN373_36571	gshA	0.246502	8.07618	1.42069	0.179359	0.490384	-5.40043
BN373_37091	BN373_37091	-0.272125	2.49618	-1.41914	0.179801	0.490987	-5.2414
BN373_39821	BN373_39821	0.275321	6.18618	1.41807	0.180106	0.491568	-5.478
BN373_08071	smbA	0.228921	6.49425	1.4169	0.180441	0.491724	-5.47735
BN373_42611	lptB	0.232491	6.73027	1.41724	0.180344	0.491724	-5.47117
BN373_13091	BN373_13091	0.593016	4.1715	1.41713	0.180376	0.491724	-5.42909
BN373_26371	BN373_26371	0.20286	5.06574	1.41621	0.180639	0.491868	-5.44637
BN373_06771	frr	0.222077	8.4936	1.41607	0.180679	0.491868	-5.39553
BN373_19941	zntB	-0.222291	5.14753	-1.41467	0.181082	0.492544	-5.44852
BN373_45461	BN373_45461	0.29716	7.65822	1.41456	0.181112	0.492544	-5.47976
BN373_05251	BN373_05251	-0.728599	0.473388	-1.41365	0.181374	0.493004	-4.92999
BN373_p01351	BN373_p01351	0.401509	5.38101	1.41329	0.181477	0.493031	-5.45909
BN373_08211	BN373_08211	0.194229	4.44039	1.41259	0.181678	0.493326	-5.42136
BN373_49011	ilvC	-0.636398	8.63607	-1.41127	0.182059	0.494106	-5.22615
BN373_37981	fucA	-0.354301	1.12547	-1.41066	0.182236	0.494229	-5.00576
BN373_14961	BN373_14961	0.278091	4.43563	1.41047	0.18229	0.494229	-5.4376
BN373_38031	fucR	0.264861	4.34331	1.40847	0.182868	0.495543	-5.3985
BN373_misc_RNA00701	BN373_misc_RNA00701	-0.325339	9.60744	-1.40677	0.183361	0.49588	-5.28846
BN373_06501	pulD	-0.301794	5.61023	-1.40676	0.183365	0.49588	-5.4868
BN373_10131	BN373_10131	0.273224	4.74354	1.40719	0.18324	0.49588	-5.47773
BN373_15951	fabA	0.289949	8.29846	1.40731	0.183205	0.49588	-5.42177
BN373_13241	aroG	0.207966	5.39066	1.40625	0.183513	0.496025	-5.47527
BN373_16271	BN373_16271	-0.229532	2.91708	-1.40556	0.183713	0.496107	-5.26611
BN373_05431	citX	0.267263	4.79636	1.40532	0.183784	0.496107	-5.43097
BN373_16241	ophA1	0.33851	4.95194	1.40518	0.183823	0.496107	-5.47368
BN373_37481	nlpD	0.24374	9.08933	1.40481	0.183931	0.496148	-5.38444
BN373_26071	BN373_26071	-0.251515	2.81805	-1.40387	0.184205	0.496309	-5.31431
BN373_11651	BN373_11651	0.191469	6.81504	1.40364	0.184271	0.496309	-5.48114
BN373_42321	BN373_42321	0.257439	3.39318	1.40392	0.184189	0.496309	-5.34508
BN373_29781	otsA	-0.195607	4.2552	-1.4022	0.184693	0.497193	-5.40273
BN373_00501	BN373_00501	0.2771	4.60338	1.4016	0.184868	0.497411	-5.4436
BN373_38701	mutH	-0.228955	4.61489	-1.40076	0.185112	0.497816	-5.4487
BN373_p00551	BN373_p00551	0.794403	8.31394	1.39992	0.185359	0.498227	-5.40721
BN373_43521	rpsS	-0.476054	9.50669	-1.39904	0.185615	0.498375	-5.31934
BN373_09471	BN373_09471	-0.185779	7.56775	-1.39904	0.185616	0.498375	-5.44269
BN373_30371	BN373_30371	0.532207	4.51516	1.39877	0.185695	0.498375	-5.47183
BN373_17051	fabG	0.24647	9.14255	1.39833	0.185824	0.49847	-5.35735
BN373_41291	rpoD	0.353968	8.20549	1.39664	0.18632	0.499547	-5.45461
BN373_36551	BN373_36551	0.207392	4.91892	1.39584	0.186555	0.499925	-5.49095
BN373_p00221	BN373_p00221	0.348066	3.87026	1.39493	0.186824	0.500395	-5.3951
BN373_32721	BN373_32721	0.249225	5.64486	1.39415	0.187055	0.500762	-5.51169
BN373_p01461	BN373_p01461	-0.359541	1.01826	-1.39355	0.18723	0.500913	-5.09171
BN373_p01671	BN373_p01671	-0.256202	2.78994	-1.39268	0.187489	0.500913	-5.27521
BN373_21421	BN373_21421	-0.21351	2.80807	-1.39297	0.187402	0.500913	-5.30088
BN373_30141	BN373_30141	0.263107	6.76212	1.39309	0.187366	0.500913	-5.47636
BN373_p00291	BN373_p00291	0.196103	7.69084	1.39157	0.187817	0.501538	-5.46589
BN373_16091	BN373_16091	-0.358061	2.30748	-1.39079	0.188049	0.501904	-5.1821
BN373_09591	ybbN	0.286065	6.73502	1.3903	0.188191	0.502033	-5.51477
BN373_38351	pduC	-0.321585	1.71006	-1.38633	0.189373	0.50327	-5.09295
BN373_37231	hmuU	-0.218981	3.51814	-1.38802	0.18887	0.50327	-5.38028
BN373_08251	mak	0.221796	5.00461	1.38689	0.189206	0.50327	-5.48653
BN373_40051	gcvT	0.231509	7.07517	1.38619	0.189413	0.50327	-5.50074
BN373_01871	nsrR	0.239867	6.47619	1.38721	0.189109	0.50327	-5.52051
BN373_20711	manA	0.242521	5.74142	1.38746	0.189035	0.50327	-5.51324
BN373_45881	BN373_45881	0.271648	6.36496	1.38654	0.18931	0.50327	-5.52148
[truncated: 3,315 more rows]

## Sheet: mutant+col v wt+col
mut_colVwt_col_tab[	name	logFC	AveExpr	t	P.Value	adj.P.Val	B
BN373_34471	eutJ	-6.3268	2.33586	-29.2885	4.31082e-13	2.29077e-09	19.3063
BN373_44821	arnB	3.46212	7.50151	25.801	2.1224e-12	3.97156e-09	18.8042
BN373_misc_RNA00338	BN373_misc_RNA00338	4.84493	7.17127	25.6884	2.24213e-12	3.97156e-09	18.8088
BN373_15941	BN373_15941	-6.01593	7.47556	-23.1196	8.38567e-12	4.95127e-09	17.4998
BN373_23291	BN373_23291	-4.23095	3.78741	-23.6448	6.33274e-12	4.95127e-09	17.7137
BN373_13691	basS	3.03009	7.35832	23.2813	7.68632e-12	4.95127e-09	17.6519
BN373_19436	BN373_19436	4.55041	7.927	23.1383	8.30126e-12	4.95127e-09	17.5796
BN373_26531	BN373_26531	4.67457	7.38575	23.9984	5.25974e-12	4.95127e-09	17.9796
BN373_19431	BN373_19431	5.11544	7.36075	23.6469	6.326e-12	4.95127e-09	17.829
BN373_30721	fusA_2	-3.77437	6.2576	-22.3332	1.29168e-11	6.82002e-09	17.156
BN373_18141	BN373_18141	-3.74446	5.12887	-22.1227	1.4536e-11	6.82002e-09	17.038
BN373_13711	BN373_13711	3.26796	7.07802	21.7968	1.749e-11	6.82002e-09	16.8582
BN373_44791	BN373_44791	3.37403	6.78292	21.6837	1.86606e-11	6.82002e-09	16.8012
BN373_44751	BN373_44751	3.41324	4.67101	21.6296	1.92511e-11	6.82002e-09	16.7766
BN373_26541	BN373_26541	8.01882	5.86539	21.757	1.78929e-11	6.82002e-09	16.7654
BN373_p00281	BN373_p00281	-3.6818	6.68659	-21.2294	2.42892e-11	8.06706e-09	16.5436
BN373_42341	BN373_42341	4.47352	4.94791	21.0565	2.68902e-11	8.40557e-09	16.3919
BN373_13701	basR	3.02921	5.82003	20.8806	2.98475e-11	8.81164e-09	16.3516
BN373_p01741	BN373_p01741	-2.69166	7.00586	-20.5814	3.57107e-11	9.48833e-09	16.1716
BN373_42351	secG	3.5848	11.0682	20.5907	3.55109e-11	9.48833e-09	16.1038
BN373_35631	BN373_35631	-4.12537	5.74845	-20.1608	4.6146e-11	1.11935e-08	15.9124
BN373_19251	pspB	-3.07588	3.56929	-20.1539	4.63412e-11	1.11935e-08	15.8988
BN373_p00261	BN373_p00261	-3.3899	6.81146	-20.0435	4.96097e-11	1.1462e-08	15.8452
BN373_35621	BN373_35621	2.3889	7.0135	19.9054	5.40533e-11	1.19683e-08	15.7638
BN373_26771	BN373_26771	-2.6849	4.54416	-19.7919	5.80244e-11	1.23337e-08	15.6901
BN373_21541	BN373_21541	-3.27577	5.76307	-19.5772	6.64207e-11	1.27594e-08	15.5581
BN373_44761	BN373_44761	3.12349	4.39005	19.558	6.72304e-11	1.27594e-08	15.546
BN373_misc_RNA00851	BN373_misc_RNA00851	3.73046	6.00439	19.6377	6.39282e-11	1.27594e-08	15.5961
BN373_34481	eutE	-5.4221	2.05922	-19.4879	7.02882e-11	1.28797e-08	15.2473
BN373_34431	eutB	-4.37778	2.71638	-19.1434	8.76497e-11	1.55257e-08	15.1481
BN373_31521	fbaB	-2.84573	5.094	-18.9539	9.91271e-11	1.69923e-08	15.1602
BN373_19261	pspC	-3.1154	3.56222	-18.7091	1.164e-10	1.93297e-08	14.9971
BN373_45651	glyS	2.13944	8.63467	18.5533	1.29064e-10	2.07832e-08	14.8976
BN373_misc_RNA00731	BN373_misc_RNA00731	5.29468	12.3125	18.4338	1.39777e-10	2.18463e-08	14.7597
BN373_23481	BN373_23481	-3.62374	2.89052	-18.3054	1.52368e-10	2.31295e-08	14.7075
BN373_29041	rnd	2.18763	6.52073	18.2639	1.56692e-10	2.31295e-08	14.6958
BN373_14051	dps	-4.09494	6.93289	-18.1945	1.6422e-10	2.35856e-08	14.6583
BN373_12351	pagP	3.16197	7.52342	17.9802	1.90041e-10	2.65757e-08	14.5107
BN373_44801	arnA	3.27034	7.90123	17.9399	1.95367e-10	2.662e-08	14.4843
BN373_46621	BN373_46621	3.66422	5.38072	17.8413	2.09078e-10	2.7776e-08	14.4182
BN373_26571	BN373_26571	7.41732	5.84192	17.5378	2.58225e-10	3.34685e-08	14.2053
BN373_47731	atpC	2.67558	8.94909	17.438	2.76997e-10	3.50467e-08	14.1358
BN373_02651	mgtA	3.72386	7.53396	17.4041	2.83702e-10	3.50603e-08	14.1109
BN373_28751	tdcA	-5.18152	2.84673	-17.2628	3.13587e-10	3.75566e-08	13.8887
BN373_06891	dnaE	2.35242	8.94217	17.243	3.18037e-10	3.75566e-08	13.9993
BN373_14951	grxA	-2.63174	4.90503	-17.1894	3.30424e-10	3.81711e-08	13.9542
BN373_14351	yliI	-2.74035	4.73542	-17.0139	3.74775e-10	4.14991e-08	13.8312
BN373_30291	BN373_30291	3.61676	7.65661	17.0136	3.7485e-10	4.14991e-08	13.8239
BN373_21931	marA	-3.15829	5.71631	-16.8912	4.09558e-10	4.35278e-08	13.7368
BN373_14921	BN373_14921	3.48971	5.5381	16.916	4.02257e-10	4.35278e-08	13.7564
BN373_p01731	BN373_p01731	-2.65024	6.35096	-16.8237	4.30166e-10	4.48216e-08	13.6835
BN373_44771	BN373_44771	3.03675	5.44289	16.7433	4.5618e-10	4.66181e-08	13.6205
BN373_34461	eutG	-5.62386	1.73483	-16.4278	5.75802e-10	5.71952e-08	13.2317
BN373_32241	BN373_32241	3.44454	10.0955	16.4153	5.81209e-10	5.71952e-08	13.4022
BN373_30141	BN373_30141	3.10984	6.76212	16.3605	6.0546e-10	5.84985e-08	13.3339
BN373_p00271	BN373_p00271	-3.21532	7.101	-16.2868	6.3982e-10	6.07143e-08	13.2893
BN373_28221	chaB	-3.72466	3.84284	-16.1483	7.10192e-10	6.39654e-08	13.2033
BN373_33851	rdgC	-3.07279	7.66008	-16.1698	6.98751e-10	6.39654e-08	13.2007
BN373_04881	BN373_04881	-2.71173	6.1961	-16.1891	6.88628e-10	6.39654e-08	13.2066
BN373_28721	tdcD	-4.76348	1.94353	-16.0312	7.76244e-10	6.87493e-08	12.993
BN373_23051	BN373_23051	-3.72103	3.11884	-15.9594	8.19956e-10	7.12724e-08	13.0481
BN373_47841	mioC	2.54921	8.11076	15.941	8.31557e-10	7.12724e-08	13.0145
BN373_33811	BN373_33811	-2.63379	5.9482	-15.8762	8.73915e-10	7.3714e-08	12.9646
BN373_49391	rarD	2.047	6.52571	15.8069	9.21779e-10	7.52043e-08	12.8954
BN373_47831	gidA	2.15352	8.50911	15.7898	9.34039e-10	7.52043e-08	12.9018
BN373_19421	BN373_19421	4.5859	6.5642	15.8038	9.23997e-10	7.52043e-08	12.9223
BN373_18291	BN373_18291	-4.74185	6.02382	-15.7233	9.83379e-10	7.68481e-08	12.8681
BN373_35221	suhB	3.92964	9.08074	15.7407	9.702e-10	7.68481e-08	12.8791
BN373_28741	tdcB	-6.04932	2.35428	-15.6647	1.02916e-09	7.76077e-08	12.6587
BN373_34521	eutT	-5.82324	1.2594	-15.6499	1.04108e-09	7.76077e-08	12.6157
BN373_17781	BN373_17781	-2.80848	2.49098	-15.6197	1.06581e-09	7.76077e-08	12.7821
BN373_26751	fdhA	-2.7828	3.9029	-15.6683	1.02622e-09	7.76077e-08	12.8327
BN373_37661	BN373_37661	3.00793	5.39715	15.6193	1.06612e-09	7.76077e-08	12.7553
BN373_12791	BN373_12791	2.32944	6.01448	15.5597	1.117e-09	8.02128e-08	12.7065
BN373_32661	BN373_32661	2.71408	7.55192	15.5136	1.158e-09	8.20485e-08	12.6709
BN373_11181	BN373_11181	-3.13712	3.3192	-15.472	1.19651e-09	8.36614e-08	12.6849
BN373_34441	eutA	-4.00769	2.94685	-15.446	1.2212e-09	8.42787e-08	12.6553
BN373_13861	BN373_13861	-3.03982	4.9403	-15.2677	1.40644e-09	9.58184e-08	12.496
BN373_28711	BN373_28711	-3.78421	3.64525	-15.24	1.43785e-09	9.6718e-08	12.4965
BN373_13591	BN373_13591	-2.5163	3.51819	-15.106	1.60058e-09	1.05568e-07	12.3878
BN373_44811	arnC	2.82349	6.90104	15.0994	1.60915e-09	1.05568e-07	12.3598
BN373_44341	glgC	-3.51833	5.14478	-15.0623	1.65793e-09	1.06148e-07	12.3314
BN373_40911	BN373_40911	-2.4775	5.30912	-15.0749	1.64114e-09	1.06148e-07	12.3215
BN373_33791	BN373_33791	-3.08364	5.51977	-15.0226	1.71178e-09	1.0711e-07	12.2883
BN373_43041	aroQ	2.45467	6.9397	15.0216	1.71327e-09	1.0711e-07	12.2658
BN373_34041	ipdC	-2.00097	4.84633	-15.0007	1.74241e-09	1.07665e-07	12.2751
BN373_24041	BN373_24041	-3.1949	4.98531	-14.9213	1.85821e-09	1.12721e-07	12.2039
BN373_04531	holD	1.71823	6.61728	14.9131	1.87075e-09	1.12721e-07	12.1662
BN373_43031	BN373_43031	2.20379	6.04188	14.9018	1.88788e-09	1.12721e-07	12.1598
BN373_23041	BN373_23041	-3.36248	2.039	-14.8471	1.97397e-09	1.16552e-07	12.1165
BN373_23681	BN373_23681	-2.75665	2.09913	-14.8094	2.03569e-09	1.18875e-07	12.1366
BN373_02051	rpsF	3.52959	9.95801	14.7566	2.12577e-09	1.21466e-07	12.1047
BN373_16221	BN373_16221	3.79877	6.76503	14.7594	2.12096e-09	1.21466e-07	12.0618
BN373_25351	BN373_25351	1.80349	5.65746	14.7055	2.21697e-09	1.2533e-07	11.9938
BN373_06791	uppS	1.95411	7.40213	14.6515	2.31785e-09	1.29653e-07	11.9527
BN373_misc_RNA00081	BN373_misc_RNA00081	-2.4398	7.22249	-14.5076	2.61189e-09	1.43089e-07	11.8485
BN373_06871	lpxB	1.83405	7.1451	14.5156	2.5946e-09	1.43089e-07	11.8323
BN373_19271	pspD	-3.06297	2.37825	-14.4564	2.72582e-09	1.47806e-07	11.8689
BN373_33861	BN373_33861	-3.0077	5.90815	-14.4031	2.85024e-09	1.52718e-07	11.7604
BN373_47351	ibpA	-2.85464	7.69552	-14.3717	2.92639e-09	1.52718e-07	11.7375
BN373_p00111	BN373_p00111	-2.76297	6.10432	-14.3841	2.89605e-09	1.52718e-07	11.7414
BN373_05001	rpsT	2.88464	11.0413	14.3697	2.93136e-09	1.52718e-07	11.7925
BN373_42481	sfsB	2.14585	4.29304	14.3396	3.00654e-09	1.53622e-07	11.7515
BN373_41271	rpsU	3.00436	9.61313	14.3434	2.99702e-09	1.53622e-07	11.7477
BN373_42451	rpmA	2.58054	10.5791	14.3025	3.10205e-09	1.56993e-07	11.7288
BN373_13851	BN373_13851	-2.35267	5.31774	-14.2715	3.1845e-09	1.59646e-07	11.6499
BN373_47521	BN373_47521	2.26737	7.45267	14.2445	3.25785e-09	1.61797e-07	11.6026
BN373_21921	marB	-2.74067	4.15786	-14.2323	3.29183e-09	1.6197e-07	11.6272
BN373_misc_RNA00861	BN373_misc_RNA00861	2.72927	7.044	14.2093	3.35677e-09	1.6365e-07	11.5776
BN373_33881	BN373_33881	-2.74624	5.09889	-14.1946	3.39889e-09	1.64197e-07	11.5902
BN373_19241	pspA	-2.69737	5.56709	-14.1696	3.47202e-09	1.64735e-07	11.5521
BN373_23671	BN373_23671	-1.75918	5.42214	-14.1795	3.44278e-09	1.64735e-07	11.5585
BN373_13541	hutI	-2.10302	6.11771	-14.1465	3.54086e-09	1.65054e-07	11.5275
BN373_49791	rplL	2.90737	10.449	14.149	3.53323e-09	1.65054e-07	11.5946
BN373_06861	lpxA	2.1703	8.2188	14.1346	3.57684e-09	1.65281e-07	11.5291
BN373_47921	rbsC	2.60034	6.30039	14.1005	3.68263e-09	1.68702e-07	11.4851
BN373_21561	BN373_21561	2.90021	7.07742	14.061	3.80925e-09	1.73012e-07	11.4473
BN373_31281	BN373_31281	2.38668	6.3578	14.0489	3.84887e-09	1.7333e-07	11.4748
BN373_33821	BN373_33821	-2.95035	4.81889	-14.0157	3.96009e-09	1.7684e-07	11.4389
BN373_29651	nudB	1.98997	6.83664	13.9737	4.10593e-09	1.80322e-07	11.3578
BN373_48911	BN373_48911	2.35414	6.63459	13.9826	4.07448e-09	1.80322e-07	11.3694
BN373_08381	BN373_08381	-4.69593	1.64664	-13.8313	4.64458e-09	1.9745e-07	11.2313
BN373_21011	BN373_21011	-3.57937	2.19481	-13.838	4.61758e-09	1.9745e-07	11.3352
BN373_44331	glgA	-2.52565	5.45279	-13.8495	4.57173e-09	1.9745e-07	11.2765
BN373_06591	BN373_06591	2.43687	7.1735	13.8582	4.53741e-09	1.9745e-07	11.26
BN373_16901	mdtH	-2.06052	4.41544	-13.8197	4.69169e-09	1.9787e-07	11.2632
BN373_23281	BN373_23281	-2.96539	4.18249	-13.8031	4.76009e-09	1.99174e-07	11.2663
BN373_47341	ibpB	-3.23397	7.0754	-13.687	5.26844e-09	2.1792e-07	11.134
BN373_29631	ruvC	1.99264	8.28192	13.6735	5.33113e-09	2.1792e-07	11.1091
BN373_16731	BN373_16731	2.75214	6.43048	13.6753	5.32311e-09	2.1792e-07	11.1055
BN373_00441	pspG	-2.86578	2.824	-13.662	5.3856e-09	2.18466e-07	11.1651
BN373_18231	BN373_18231	-2.95923	4.31906	-13.6319	5.52989e-09	2.19601e-07	11.1067
BN373_03731	BN373_03731	-2.49597	4.6527	-13.6465	5.45916e-09	2.19601e-07	11.129
BN373_44781	arnT	2.39376	8.37586	13.6303	5.53756e-09	2.19601e-07	11.1131
BN373_34571	talA	-2.69761	3.02574	-13.6177	5.59968e-09	2.2042e-07	11.1451
BN373_39181	BN373_39181	2.43429	6.0023	13.5877	5.74973e-09	2.24662e-07	11.0295
BN373_01901	BN373_01901	-2.37067	4.60939	-13.573	5.82493e-09	2.25939e-07	11.0439
BN373_15291	cspD	-2.86722	7.26571	-13.5535	5.92632e-09	2.28206e-07	11.0154
BN373_35861	rpsP	3.14585	9.05847	13.4944	6.24548e-09	2.38766e-07	10.9885
BN373_01641	frdC	-2.81308	5.75747	-13.4656	6.40706e-09	2.42947e-07	10.9621
BN373_23331	BN373_23331	-2.58057	6.30385	-13.4588	6.44629e-09	2.42947e-07	10.9161
BN373_48641	rpmE	2.60049	9.94906	13.4189	6.67975e-09	2.49973e-07	10.9365
BN373_20841	BN373_20841	-3.89937	6.27813	-13.3916	6.84438e-09	2.52577e-07	10.8741
BN373_08161	psfF	-2.62873	3.75086	-13.3926	6.83873e-09	2.52577e-07	10.9122
BN373_42771	sspB	1.67917	7.06189	13.3606	7.03706e-09	2.57896e-07	10.7988
BN373_12301	ahpF	-2.86466	7.548	-13.3471	7.12314e-09	2.59263e-07	10.8317
BN373_28211	chaC	-2.14098	5.25324	-13.3384	7.17906e-09	2.59521e-07	10.8028
BN373_14941	BN373_14941	-2.18772	4.47866	-13.3222	7.28432e-09	2.59791e-07	10.8181
BN373_43321	rpoA	2.86943	11.7453	13.329	7.23974e-09	2.59791e-07	10.8918
BN373_18151	BN373_18151	-2.51687	5.83085	-13.2696	7.63738e-09	2.67007e-07	10.7396
BN373_46201	rpmB	2.97922	11.1823	13.2724	7.6181e-09	2.67007e-07	10.8327
BN373_35841	trmD	3.44127	11.329	13.2783	7.57765e-09	2.67007e-07	10.8457
BN373_34501	eutM	-5.68237	-0.0694239	-13.2346	7.88221e-09	2.67499e-07	10.517
BN373_01571	BN373_01571	1.59905	6.0601	13.2317	7.90316e-09	2.67499e-07	10.6839
BN373_01581	efp	2.03502	8.42946	13.2469	7.79501e-09	2.67499e-07	10.7303
BN373_49771	rplA	2.71107	10.3455	13.2556	7.73447e-09	2.67499e-07	10.8017
BN373_42801	rplM	2.76539	10.9323	13.2378	7.85993e-09	2.67499e-07	10.7981
BN373_35511	lepB	2.02583	7.5531	13.1839	8.25279e-09	2.77565e-07	10.6563
BN373_07161	BN373_07161	1.99368	6.01949	13.1687	8.36699e-09	2.78265e-07	10.6386
BN373_02061	BN373_02061	3.38427	9.69102	13.1672	8.37832e-09	2.78265e-07	10.7071
BN373_p02271	BN373_p02271	-2.11705	5.58781	-13.1496	8.51367e-09	2.79317e-07	10.6221
BN373_29781	otsA	-1.87589	4.2552	-13.1494	8.51512e-09	2.79317e-07	10.6627
BN373_08641	thiI	1.70235	7.83909	13.0776	9.09123e-09	2.96385e-07	10.5549
BN373_49781	rplJ	3.24833	11.3841	13.0519	9.30674e-09	3.01561e-07	10.6339
BN373_28731	tdcC	-4.27107	2.39054	-13.0182	9.59906e-09	3.09148e-07	10.6204
BN373_31761	BN373_31761	-2.68809	2.68022	-12.9411	1.03035e-08	3.29835e-07	10.5353
BN373_47301	aglA	-2.52899	4.07071	-12.9158	1.05472e-08	3.30827e-07	10.4699
BN373_36381	BN373_36381	-2.04113	3.88121	-12.9121	1.05835e-08	3.30827e-07	10.4639
BN373_misc_RNA00661	BN373_misc_RNA00661	2.81394	10.0923	12.9248	1.04596e-08	3.30827e-07	10.4904
BN373_43101	dusB	2.87523	9.46931	12.9155	1.05502e-08	3.30827e-07	10.4688
BN373_misc_RNA00353	BN373_misc_RNA00353	3.91381	7.17979	12.9017	1.0685e-08	3.32047e-07	10.401
BN373_01741	BN373_01741	2.4223	8.31391	12.8743	1.09598e-08	3.38606e-07	10.3692
BN373_23301	BN373_23301	-2.86465	3.46992	-12.8413	1.13e-08	3.45105e-07	10.4164
BN373_42791	rpsI	2.54719	9.68157	12.8467	1.12435e-08	3.45105e-07	10.4001
BN373_46231	dut	1.64142	6.06539	12.8288	1.14315e-08	3.45154e-07	10.3019
BN373_46271	rph	1.69104	6.71443	12.8334	1.13835e-08	3.45154e-07	10.2989
BN373_46781	BN373_46781	-2.642	5.46312	-12.8089	1.16448e-08	3.48639e-07	10.3049
BN373_09401	dnaX	1.69897	8.39681	12.8059	1.16782e-08	3.48639e-07	10.3069
BN373_01151	proP	2.36417	8.91175	12.7763	1.20042e-08	3.5637e-07	10.3154
BN373_13511	BN373_13511	-3.4123	1.86801	-12.7551	1.22436e-08	3.59462e-07	10.3651
BN373_40901	BN373_40901	-2.22741	4.67245	-12.7553	1.22414e-08	3.59462e-07	10.2675
BN373_06841	lpxD	1.81676	9.02692	12.701	1.28793e-08	3.6995e-07	10.243
BN373_10421	BN373_10421	1.8441	7.55616	12.7053	1.28275e-08	3.6995e-07	10.1793
BN373_40111	BN373_40111	2.0599	7.12046	12.7033	1.28512e-08	3.6995e-07	10.1764
BN373_42251	rpsO	2.74427	10.1855	12.7068	1.28088e-08	3.6995e-07	10.2865
BN373_29641	BN373_29641	1.94023	8.15549	12.6778	1.31623e-08	3.74035e-07	10.1751
BN373_46191	rpmG	2.82707	9.68511	12.6803	1.31314e-08	3.74035e-07	10.2382
BN373_35851	rimM	3.37624	11.07	12.6512	1.34944e-08	3.81433e-07	10.258
BN373_18591	katE	-2.47355	3.35358	-12.6394	1.36459e-08	3.83675e-07	10.2298
BN373_31831	dusC	2.69705	5.12697	12.6314	1.37486e-08	3.84528e-07	10.1602
BN373_04571	osmY	-1.94048	5.19897	-12.6081	1.4054e-08	3.86831e-07	10.1096
BN373_07091	BN373_07091	-1.52725	5.82454	-12.5994	1.4169e-08	3.86831e-07	10.0969
BN373_42461	rplU	2.5114	11.302	12.5975	1.4195e-08	3.86831e-07	10.206
BN373_49761	rplK	2.53837	10.0458	12.6129	1.39906e-08	3.86831e-07	10.1906
BN373_02081	rplI	2.74917	8.94769	12.6045	1.4101e-08	3.86831e-07	10.1508
BN373_02621	treC	2.05119	8.37699	12.5905	1.42893e-08	3.87415e-07	10.076
BN373_44921	BN373_44921	2.14298	6.23199	12.5676	1.46011e-08	3.9386e-07	10.0472
BN373_34401	BN373_34401	-2.97031	2.55955	-12.5513	1.48289e-08	3.9617e-07	10.1867
BN373_13871	BN373_13871	-2.70084	3.66433	-12.5508	1.48359e-08	3.9617e-07	10.1249
BN373_33801	BN373_33801	-2.76341	6.13416	-12.5194	1.52836e-08	3.99593e-07	10.0252
BN373_23001	BN373_23001	-2.4442	3.82996	-12.5228	1.52345e-08	3.99593e-07	10.0796
BN373_27671	BN373_27671	-2.32952	2.89495	-12.5155	1.53401e-08	3.99593e-07	10.1172
BN373_08561	ribH	1.66791	8.00147	12.5312	1.51138e-08	3.99593e-07	10.0319
BN373_00551	BN373_00551	1.87475	5.52817	12.5164	1.53272e-08	3.99593e-07	10.0265
BN373_13231	BN373_13231	-2.64777	4.65045	-12.5093	1.54302e-08	3.99982e-07	10.0408
BN373_47951	rbsR	2.15807	6.81395	12.466	1.60788e-08	4.1477e-07	9.94522
BN373_p00251	BN373_p00251	-2.07183	6.57361	-12.4446	1.64105e-08	4.21282e-07	9.9388
BN373_13686	BN373_13686	2.59534	5.22427	12.432	1.66084e-08	4.24313e-07	9.91757
BN373_05791	murF	1.63968	7.79339	12.4155	1.68722e-08	4.26946e-07	9.90379
BN373_47751	atpG	2.48544	9.43059	12.4201	1.67982e-08	4.26946e-07	9.96957
BN373_08391	BN373_08391	-3.57094	3.02193	-12.4038	1.70623e-08	4.29712e-07	10.0319
BN373_17891	BN373_17891	2.67093	6.27847	12.3886	1.73112e-08	4.33924e-07	9.87584
BN373_13931	BN373_13931	2.11355	7.33127	12.3817	1.74265e-08	4.34762e-07	9.86741
BN373_34421	eutC	-2.94259	1.45642	-12.3753	1.75333e-08	4.34983e-07	10.0263
BN373_20591	BN373_20591	-2.58166	2.83997	-12.3714	1.75991e-08	4.34983e-07	10.0034
BN373_40891	parC	1.51444	7.86715	12.363	1.77407e-08	4.35571e-07	9.85767
BN373_42331	BN373_42331	2.28507	4.6826	12.3603	1.77868e-08	4.35571e-07	9.91402
BN373_01911	BN373_01911	-2.05505	4.58305	-12.335	1.82244e-08	4.4424e-07	9.85234
BN373_37811	BN373_37811	2.15299	6.24092	12.3251	1.83994e-08	4.46458e-07	9.81061
BN373_18711	ompW	-5.1807	6.19195	-12.292	1.89935e-08	4.55262e-07	9.85243
BN373_16401	agp	-2.44511	5.47713	-12.2906	1.90192e-08	4.55262e-07	9.8043
BN373_17051	fabG	2.10755	9.14255	12.2931	1.89735e-08	4.55262e-07	9.84079
BN373_15541	rpsA	2.87292	12.0897	12.2716	1.93714e-08	4.61612e-07	9.90939
BN373_33871	gp68	-2.74735	6.89535	-12.2398	1.99758e-08	4.73891e-07	9.74652
BN373_44931	BN373_44931	1.43892	6.3049	12.197	2.08205e-08	4.91733e-07	9.67303
BN373_47511	rnpA	2.13158	8.52892	12.1773	2.12234e-08	4.99031e-07	9.69705
BN373_15531	cmk	1.62326	7.95891	12.1689	2.13969e-08	5.00895e-07	9.67055
BN373_23981	katG	-3.0647	7.74156	-12.1321	2.21765e-08	5.16868e-07	9.64837
BN373_25121	BN373_25121	2.14383	4.71787	12.1247	2.2338e-08	5.18358e-07	9.61901
BN373_47901	rbsD	2.58697	8.04945	12.1198	2.24437e-08	5.18548e-07	9.62382
BN373_misc_RNA00671	BN373_misc_RNA00671	3.12703	6.81228	12.1032	2.28099e-08	5.24726e-07	9.59778
BN373_21791	BN373_21791	2.35065	3.59585	12.0866	2.31835e-08	5.31022e-07	9.65101
BN373_14341	bssR	-5.93606	5.29746	-12.0694	2.35759e-08	5.33694e-07	9.67459
BN373_33911	BN373_33911	-2.19747	5.84496	-12.0683	2.36014e-08	5.33694e-07	9.57094
BN373_49741	secE	1.96832	7.7926	12.0732	2.34905e-08	5.33694e-07	9.571
BN373_15441	dmsC	-2.85358	3.92157	-12.0358	2.43656e-08	5.48638e-07	9.66647
BN373_08401	BN373_08401	-5.25499	1.33789	-12.0158	2.48483e-08	5.56781e-07	9.59752
BN373_35831	rplS	2.95201	10.092	12.0122	2.49367e-08	5.56781e-07	9.60809
BN373_p01661	BN373_p01661	-1.71664	4.40308	-12.001	2.52131e-08	5.58261e-07	9.53283
BN373_42511	BN373_42511	1.40375	5.84359	12.0023	2.51818e-08	5.58261e-07	9.48062
BN373_05721	ilvH	-1.38102	4.95518	-11.9929	2.54135e-08	5.60363e-07	9.49934
BN373_17021	plsX	2.08584	8.47854	11.9791	2.57615e-08	5.6569e-07	9.49825
BN373_41711	lsrK	-2.08996	3.75791	-11.9353	2.69003e-08	5.88264e-07	9.49711
BN373_30691	gyrI	-3.21283	4.43067	-11.9117	2.75352e-08	5.97232e-07	9.46058
BN373_43751	BN373_43751	1.7293	7.18192	11.9123	2.75171e-08	5.97232e-07	9.38368
BN373_35051	ndk	2.2195	8.20619	11.8678	2.87606e-08	6.21276e-07	9.37686
BN373_33891	BN373_33891	-2.52783	4.82978	-11.8609	2.89575e-08	6.22997e-07	9.38995
BN373_31711	BN373_31711	-1.8511	3.89082	-11.7906	3.10577e-08	6.65486e-07	9.34503
BN373_03721	BN373_03721	-2.4597	5.5013	-11.7606	3.20028e-08	6.82984e-07	9.27562
BN373_09086	BN373_09086	-1.92555	4.38795	-11.7329	3.29002e-08	6.99327e-07	9.26791
BN373_09531	copA	-1.88507	6.09783	-11.7193	3.33546e-08	7.03495e-07	9.20571
BN373_49671	BN373_49671	1.45151	6.33551	11.7191	3.33611e-08	7.03495e-07	9.18995
BN373_28931	BN373_28931	-2.31161	4.51996	-11.712	3.35979e-08	7.05689e-07	9.23599
BN373_45221	BN373_45221	-2.01181	4.76112	-11.693	3.42475e-08	7.13999e-07	9.20687
BN373_27691	BN373_27691	-1.7768	4.52646	-11.6925	3.42623e-08	7.13999e-07	9.2065
BN373_45421	BN373_45421	-2.15705	4.6145	-11.662	3.53318e-08	7.32039e-07	9.1855
BN373_32511	gyrA	1.81672	9.3363	11.66	3.54035e-08	7.32039e-07	9.19405
BN373_41261	gcp	1.39959	6.50813	11.6338	3.63491e-08	7.48678e-07	9.0891
BN373_16801	BN373_16801	-2.24861	3.92077	-11.6099	3.7239e-08	7.64047e-07	9.14877
BN373_misc_RNA00531	BN373_misc_RNA00531	2.69195	5.29123	11.6049	3.74284e-08	7.6498e-07	9.11589
BN373_46241	BN373_46241	1.70555	5.19419	11.546	3.97294e-08	8.08896e-07	9.03769
BN373_misc_RNA00201	BN373_misc_RNA00201	3.14933	4.39	11.5224	4.06969e-08	8.25433e-07	9.06126
BN373_43061	accC	2.41145	8.77555	11.5102	4.12048e-08	8.32556e-07	9.03646
BN373_36871	hycI	-1.92929	3.40689	-11.5062	4.13717e-08	8.32762e-07	9.08819
BN373_04411	BN373_04411	-2.50993	3.67394	-11.4966	4.17789e-08	8.37785e-07	9.10047
BN373_00751	BN373_00751	1.40738	7.22494	11.4623	4.32655e-08	8.61289e-07	8.90759
BN373_42411	greA	2.32127	8.19976	11.4621	4.32752e-08	8.61289e-07	8.95379
BN373_33901	BN373_33901	-2.36653	4.70812	-11.4371	4.43976e-08	8.80332e-07	8.95376
BN373_02041	BN373_02041	-2.42211	3.17129	-11.4307	4.46884e-08	8.82804e-07	9.00028
BN373_26551	BN373_26551	2.57849	7.61038	11.4191	4.52249e-08	8.90093e-07	8.91004
BN373_05811	murD	1.56098	7.16429	11.4138	4.54694e-08	8.91602e-07	8.8577
BN373_36371	BN373_36371	-1.73732	6.80474	-11.4023	4.60117e-08	8.9892e-07	8.86216
BN373_23661	BN373_23661	-2.24748	4.70525	-11.3971	4.62569e-08	9.004e-07	8.8964
BN373_33771	BN373_33771	-2.44678	6.58624	-11.3795	4.71013e-08	9.10168e-07	8.8492
BN373_00711	soxS	2.58787	7.91475	11.3806	4.7049e-08	9.10168e-07	8.84518
BN373_33691	BN373_33691	-2.8789	6.67392	-11.3702	4.75548e-08	9.12296e-07	8.84777
BN373_31881	mglC	-1.61155	4.68933	-11.3732	4.74049e-08	9.12296e-07	8.87508
BN373_01391	dcuA	-2.07242	5.99102	-11.363	4.79062e-08	9.15733e-07	8.83401
BN373_43351	rpsM	2.1109	10.333	11.3497	4.85697e-08	9.25087e-07	8.91817
BN373_06751	tsf	2.23698	9.61776	11.3394	4.90841e-08	9.31546e-07	8.86326
BN373_27631	rplT	2.48205	10.5103	11.3284	4.96462e-08	9.3886e-07	8.90692
BN373_11191	BN373_11191	-2.18362	2.5338	-11.3146	5.03592e-08	9.48968e-07	8.94634
BN373_29371	BN373_29371	-2.58268	3.46418	-11.3109	5.05514e-08	9.49032e-07	8.84107
BN373_16231	BN373_16231	2.98683	4.83513	11.3077	5.07198e-08	9.49032e-07	8.83113
BN373_29921	BN373_29921	1.63259	4.28157	11.2999	5.11319e-08	9.53386e-07	8.83133
BN373_48271	BN373_48271	-3.55777	2.68452	-11.269	5.2791e-08	9.80878e-07	8.91007
BN373_45871	BN373_45871	-2.09416	4.23918	-11.2629	5.31304e-08	9.83746e-07	8.76354
BN373_08461	tgt	1.72792	7.98982	11.2571	5.34508e-08	9.86241e-07	8.72352
BN373_12291	ahpC	-1.90821	9.27413	-11.2437	5.41959e-08	9.96529e-07	8.79488
BN373_27241	sufC	-1.7723	3.35543	-11.2384	5.44946e-08	9.98567e-07	8.79947
BN373_48251	BN373_48251	-4.48253	2.31727	-11.2164	5.57574e-08	1.01471e-06	8.88321
BN373_05851	ddlB	1.56959	7.26488	11.2181	5.56591e-08	1.01471e-06	8.64722
BN373_misc_RNA00221	BN373_misc_RNA00221	1.4769	8.56551	11.2125	5.59827e-08	1.01533e-06	8.68294
BN373_24311	BN373_24311	-3.08935	2.95011	-11.1992	5.67659e-08	1.02603e-06	8.83764
BN373_36881	BN373_36881	-2.27713	2.22708	-11.193	5.71312e-08	1.02905e-06	8.83205
BN373_22751	BN373_22751	-2.22147	1.91068	-11.1878	5.74416e-08	1.02905e-06	8.82385
BN373_28611	citH	-1.69812	3.36772	-11.1834	5.77075e-08	1.02905e-06	8.73393
BN373_40281	metK	1.72446	7.5458	11.1855	5.75837e-08	1.02905e-06	8.62965
BN373_47771	atpH	2.18258	9.46156	11.1779	5.80417e-08	1.03155e-06	8.68898
BN373_34411	BN373_34411	-2.79425	2.50977	-11.169	5.85823e-08	1.03579e-06	8.78853
BN373_29961	BN373_29961	1.71824	6.53651	11.1676	5.86701e-08	1.03579e-06	8.59181
BN373_33781	BN373_33781	-2.4379	6.93172	-11.1419	6.0267e-08	1.05696e-06	8.59271
BN373_37341	BN373_37341	2.16703	5.62862	11.143	6.01986e-08	1.05696e-06	8.59966
BN373_21511	yedK	-1.6183	3.43423	-11.1296	6.10473e-08	1.06712e-06	8.67394
BN373_30761	BN373_30761	-1.41637	6.37938	-11.1087	6.23995e-08	1.08718e-06	8.54387
BN373_42401	BN373_42401	1.93734	7.95884	11.0906	6.35954e-08	1.1044e-06	8.5397
BN373_04541	rimI	1.50509	6.65379	11.0764	6.45513e-08	1.11526e-06	8.49068
BN373_08081	BN373_08081	1.76755	5.46986	11.0751	6.46409e-08	1.11526e-06	8.49628
BN373_31901	mglB	-3.19097	5.85234	-11.0697	6.50076e-08	1.11796e-06	8.52952
BN373_00531	ssb	1.5911	8.15321	11.0661	6.52578e-08	1.11865e-06	8.51432
BN373_42961	cafA	1.40092	7.4448	11.0581	6.5806e-08	1.12442e-06	8.48621
BN373_41661	lsrB	-3.18357	1.62342	-11.0502	6.63563e-08	1.13018e-06	8.71298
BN373_13481	BN373_13481	-1.58637	4.90403	-11.0347	6.74474e-08	1.1451e-06	8.49925
BN373_18541	chbC	-3.11058	3.05892	-11.0305	6.77482e-08	1.14654e-06	8.64651
BN373_19951	dbpA	1.84897	5.60402	11.0212	6.8418e-08	1.1542e-06	8.4591
BN373_45561	BN373_45561	1.7988	6.70327	11.0101	6.92223e-08	1.16407e-06	8.42073
BN373_05871	ftsA	1.40008	8.36784	11.0027	6.97704e-08	1.16959e-06	8.44939
BN373_40161	argO	-1.33019	4.93954	-10.9978	7.013e-08	1.17192e-06	8.43644
BN373_48031	BN373_48031	1.94187	6.66917	10.989	7.07874e-08	1.1792e-06	8.39877
BN373_p01681	BN373_p01681	-2.02993	4.76127	-10.9736	7.19528e-08	1.19487e-06	8.45146
BN373_p01551	BN373_p01551	2.26577	6.32871	10.9696	7.22593e-08	1.19622e-06	8.38285
BN373_35871	ffh	1.71722	8.16848	10.891	7.85567e-08	1.29643e-06	8.3246
BN373_02071	rpsR	2.68828	9.32438	10.8705	8.02901e-08	1.32093e-06	8.3708
BN373_08571	nusB	1.55345	7.91911	10.8635	8.08966e-08	1.3268e-06	8.28239
BN373_43311	rplQ	2.23241	9.60331	10.8586	8.13204e-08	1.32965e-06	8.35229
BN373_44971	BN373_44971	-1.68102	6.91246	-10.8479	8.22549e-08	1.3367e-06	8.25404
BN373_41771	BN373_41771	-1.26634	6.12479	-10.849	8.2162e-08	1.3367e-06	8.25804
BN373_32251	BN373_32251	2.32861	4.38161	10.8328	8.35938e-08	1.35432e-06	8.32006
BN373_34541	eutP	-4.33157	0.428087	-10.8221	8.456e-08	1.36581e-06	8.44505
BN373_13551	hutG	-1.97234	6.05836	-10.8085	8.58004e-08	1.38165e-06	8.22392
BN373_misc_RNA00721	BN373_misc_RNA00721	1.67736	5.63415	10.7803	8.84399e-08	1.41985e-06	8.16277
BN373_43711	slyD	1.71243	8.91125	10.7687	8.9552e-08	1.42907e-06	8.21321
BN373_43331	rpsD	2.54694	11.1054	10.7702	8.9409e-08	1.42907e-06	8.31999
BN373_49821	dcuB	-3.04828	5.42337	-10.7504	9.1337e-08	1.44912e-06	8.19573
BN373_misc_RNA00741	BN373_misc_RNA00741	2.92447	1.64439	10.7502	9.13541e-08	1.44912e-06	8.39892
BN373_34511	eutD	-5.21657	1.00009	-10.744	9.1961e-08	1.45441e-06	8.38929
BN373_36861	BN373_36861	-1.83216	2.4966	-10.736	9.27584e-08	1.45966e-06	8.32235
BN373_28921	dadA	-1.67777	4.8668	-10.735	9.28666e-08	1.45966e-06	8.14278
BN373_30751	BN373_30751	-1.42475	4.94613	-10.7325	9.31175e-08	1.45966e-06	8.17062
BN373_49171	rfbA	2.43504	9.01946	10.7249	9.38747e-08	1.46721e-06	8.14726
BN373_09021	glnK	2.87523	2.69299	10.7184	9.45375e-08	1.47323e-06	8.32752
BN373_04581	BN373_04581	-2.1469	4.2829	-10.7049	9.59336e-08	1.48627e-06	8.14875
BN373_21566	BN373_21566	3.16372	5.39646	10.7066	9.5754e-08	1.48627e-06	8.13601
BN373_06831	skp	2.00689	8.65476	10.6942	9.70424e-08	1.49908e-06	8.13153
BN373_17041	fabD	1.77908	8.21896	10.6847	9.80503e-08	1.50972e-06	8.09775
BN373_17001	BN373_17001	2.44853	11.1557	10.6824	9.82994e-08	1.50972e-06	8.2251
BN373_47491	dnaA	1.87703	8.26691	10.6782	9.8745e-08	1.51219e-06	8.08583
BN373_46351	BN373_46351	1.96703	6.05015	10.6651	1.00151e-07	1.52932e-06	8.03623
BN373_46771	BN373_46771	-2.12543	5.6416	-10.6566	1.01085e-07	1.53476e-06	8.06244
BN373_06321	folK	1.82618	5.54693	10.6578	1.00955e-07	1.53476e-06	8.05164
BN373_34701	BN373_34701	1.4534	8.9417	10.6422	1.02678e-07	1.55451e-06	8.08816
BN373_48871	trmA	1.4601	5.81874	10.6303	1.04013e-07	1.5683e-06	8.00881
BN373_23751	BN373_23751	1.50817	4.24722	10.6288	1.04179e-07	1.5683e-06	8.07907
BN373_18701	BN373_18701	-1.58279	3.87238	-10.6237	1.04762e-07	1.57261e-06	8.07788
BN373_41641	lsrG	-2.69304	0.241448	-10.6082	1.06552e-07	1.58607e-06	8.22975
BN373_26781	BN373_26781	-1.8908	2.72496	-10.6081	1.06554e-07	1.58607e-06	8.16199
BN373_48341	BN373_48341	1.50067	6.43211	10.6113	1.06187e-07	1.58607e-06	7.97763
BN373_43461	rplN	2.15058	10.4342	10.6048	1.06946e-07	1.58746e-06	8.10619
BN373_24581	BN373_24581	2.11246	7.05579	10.6019	1.07282e-07	1.58801e-06	7.96906
BN373_01601	ecnB	-2.74489	5.80667	-10.5918	1.08474e-07	1.59236e-06	7.98776
BN373_15311	clpA	-1.52524	8.98001	-10.5937	1.08245e-07	1.59236e-06	8.0209
BN373_35811	BN373_35811	2.08009	5.08072	10.5936	1.08261e-07	1.59236e-06	7.99445
BN373_36891	hycG	-2.35055	2.50954	-10.5739	1.1061e-07	1.61924e-06	8.14836
BN373_48261	BN373_48261	-5.65665	0.755029	-10.5688	1.11228e-07	1.62381e-06	8.13876
BN373_49231	BN373_49231	1.79099	5.24636	10.5529	1.13176e-07	1.64771e-06	7.95251
BN373_06781	dxr	1.39901	6.75172	10.5352	1.15398e-07	1.6737e-06	7.88197
BN373_39801	BN373_39801	1.92747	5.33319	10.5336	1.15591e-07	1.6737e-06	7.89616
BN373_18981	acnA	-1.51825	6.36017	-10.5117	1.18398e-07	1.70969e-06	7.87408
BN373_20641	BN373_20641	1.93416	5.59029	10.507	1.19018e-07	1.71399e-06	7.88145
BN373_48541	cpxP	2.06009	10.4448	10.5022	1.19648e-07	1.7184e-06	7.99848
BN373_36961	hypA	-4.72493	-0.547683	-10.4953	1.2056e-07	1.72478e-06	8.0488
BN373_26801	BN373_26801	-3.14254	3.85791	-10.4915	1.21066e-07	1.72478e-06	8.046
BN373_43441	rplE	2.38991	10.1781	10.4916	1.21043e-07	1.72478e-06	7.9724
BN373_27931	oppA	-1.73388	8.07921	-10.484	1.22069e-07	1.73443e-06	7.84989
BN373_08371	BN373_08371	-2.54698	1.73126	-10.4779	1.22884e-07	1.74135e-06	8.09934
BN373_47321	BN373_47321	-3.02631	5.54609	-10.4677	1.24271e-07	1.75632e-06	7.86916
BN373_43471	rpsQ	2.35184	9.28823	10.4649	1.24659e-07	1.75713e-06	7.87067
BN373_45371	dppA	-2.00493	6.65348	-10.4409	1.28002e-07	1.79948e-06	7.79918
BN373_14911	BN373_14911	3.09676	4.09328	10.4238	1.30432e-07	1.82881e-06	7.8902
BN373_15421	dmsA	-3.02654	5.77871	-10.4136	1.31916e-07	1.84474e-06	7.8102
BN373_p00621	BN373_p00621	-2.36494	1.48175	-10.4021	1.33603e-07	1.85338e-06	8.02534
BN373_27701	BN373_27701	-1.67799	2.91487	-10.3976	1.34277e-07	1.85338e-06	7.89836
BN373_06901	accA	1.57324	8.3446	10.4004	1.33856e-07	1.85338e-06	7.78237
BN373_42861	argR	1.65965	6.59658	10.4028	1.33506e-07	1.85338e-06	7.73231
BN373_17011	rpmF	2.13181	9.95737	10.3983	1.34164e-07	1.85338e-06	7.84809
BN373_01631	frdD	-1.51035	5.44822	-10.3856	1.36075e-07	1.87332e-06	7.77481
BN373_08451	queA	1.83288	6.54864	10.3771	1.37363e-07	1.88617e-06	7.70419
BN373_49601	tatD	1.38115	5.78446	10.3589	1.40154e-07	1.91922e-06	7.70791
BN373_05831	murG	1.77584	7.18629	10.3568	1.40492e-07	1.91922e-06	7.68315
BN373_21091	BN373_21091	-4.29663	7.90378	-10.3497	1.416e-07	1.92939e-06	7.75718
BN373_47501	rpmH	2.09776	9.35607	10.342	1.4282e-07	1.94104e-06	7.7589
BN373_24251	BN373_24251	1.57669	3.74875	10.3356	1.43833e-07	1.94982e-06	7.78103
BN373_01471	BN373_01471	2.37264	6.86632	10.3243	1.45656e-07	1.96951e-06	7.65003
BN373_41101	glnE	1.4951	7.12812	10.3191	1.465e-07	1.97589e-06	7.63612
BN373_22961	BN373_22961	-2.75784	3.46939	-10.3092	1.48129e-07	1.9928e-06	7.80311
BN373_02101	fklB	1.81333	6.79407	10.3061	1.48641e-07	1.99464e-06	7.62125
BN373_46791	BN373_46791	-2.19516	6.53951	-10.299	1.49829e-07	2.00552e-06	7.63825
BN373_47741	atpD	2.11085	10.0794	10.2845	1.52269e-07	2.03305e-06	7.71677
BN373_33991	BN373_33991	-1.30059	6.43109	-10.2771	1.53537e-07	2.04485e-06	7.59814
BN373_36901	hycF	-3.51607	0.649247	-10.2694	1.54867e-07	2.05741e-06	7.87893
BN373_43641	rpsL	1.95478	9.13373	10.2615	1.56232e-07	2.07036e-06	7.66635
BN373_23311	BN373_23311	-2.37196	2.1736	-10.2528	1.57767e-07	2.07611e-06	7.82919
BN373_28201	BN373_28201	-1.52102	6.42939	-10.2534	1.57659e-07	2.07611e-06	7.57673
BN373_43361	secY	2.3252	11.7049	10.2524	1.57837e-07	2.07611e-06	7.75349
BN373_misc_RNA00111	BN373_misc_RNA00111	2.50177	10.2192	10.2486	1.58504e-07	2.07973e-06	7.69301
BN373_40741	BN373_40741	-1.21898	5.6581	-10.2399	1.60062e-07	2.095e-06	7.57264
BN373_06991	proS	1.83291	8.23711	10.2218	1.63341e-07	2.13195e-06	7.56991
BN373_27641	rpmI	2.24396	10.9551	10.2199	1.63688e-07	2.13195e-06	7.69926
BN373_45961	grxC	1.21095	7.37723	10.2076	1.65962e-07	2.15628e-06	7.50535
BN373_49731	tuf_2	1.89005	10.8306	10.1996	1.67461e-07	2.17046e-06	7.65078
BN373_14621	BN373_14621	1.90482	5.49177	10.194	1.68531e-07	2.17902e-06	7.52966
BN373_13581	hutH	-1.94087	4.88178	-10.1846	1.70321e-07	2.18093e-06	7.51933
BN373_41701	lsrR	-1.90812	3.51445	-10.1861	1.70022e-07	2.18093e-06	7.59041
BN373_17081	pabC	1.37091	4.89769	10.1865	1.69954e-07	2.18093e-06	7.52486
BN373_29711	BN373_29711	1.38993	6.884	10.1853	1.70192e-07	2.18093e-06	7.47578
BN373_12341	dcuC	-1.4334	5.98598	-10.1625	1.74614e-07	2.22517e-06	7.48216
BN373_17071	fabF	1.41941	8.92842	10.1629	1.74525e-07	2.22517e-06	7.52737
BN373_p00121	BN373_p00121	-2.60114	4.90486	-10.1546	1.7618e-07	2.23442e-06	7.52016
BN373_33731	BN373_33731	-2.03759	6.60754	-10.1546	1.76173e-07	2.23442e-06	7.46546
BN373_24191	BN373_24191	-3.57684	1.2026	-10.1519	1.76708e-07	2.23577e-06	7.75056
BN373_13941	BN373_13941	1.14258	7.0119	10.1462	1.77863e-07	2.24504e-06	7.42726
BN373_10211	gp5	2.19703	7.669	10.142	1.78689e-07	2.25013e-06	7.43365
BN373_36391	BN373_36391	-2.0643	5.10748	-10.1374	1.79628e-07	2.2566e-06	7.46678
BN373_01621	blc_2	1.6795	5.53677	10.1348	1.8015e-07	2.25782e-06	7.45644
BN373_49181	wecD	1.83869	6.78887	10.1215	1.82882e-07	2.28668e-06	7.40718
BN373_49981	BN373_49981	1.34649	6.6332	10.0954	1.88372e-07	2.34979e-06	7.37263
BN373_43341	BN373_43341	2.37176	9.8592	10.0927	1.88944e-07	2.35141e-06	7.49444
BN373_36951	hycA	-5.79966	-1.06669	-10.0887	1.89816e-07	2.35674e-06	7.50902
BN373_11961	BN373_11961	-2.49587	2.47202	-10.0813	1.9142e-07	2.37111e-06	7.59814
BN373_22971	BN373_22971	-2.32918	4.14838	-10.0717	1.93515e-07	2.39148e-06	7.44861
BN373_33221	BN373_33221	1.24582	6.01365	10.0686	1.94195e-07	2.39365e-06	7.34564
BN373_29071	BN373_29071	1.90912	5.55521	10.0668	1.94591e-07	2.39365e-06	7.35851
BN373_42551	BN373_42551	1.3312	6.81004	10.0537	1.97518e-07	2.42405e-06	7.31951
BN373_p00681	BN373_p00681	1.40634	4.38146	10.0404	2.00514e-07	2.45514e-06	7.36187
BN373_37681	pyrG	1.47959	9.90056	10.0381	2.01042e-07	2.45595e-06	7.414
BN373_27581	BN373_27581	-2.31433	4.50697	-10.0256	2.0392e-07	2.4854e-06	7.41694
BN373_34531	BN373_34531	-4.93763	0.818579	-10.0213	2.0493e-07	2.49199e-06	7.60498
BN373_29851	BN373_29851	1.6509	6.06914	10.0159	2.06193e-07	2.50162e-06	7.27903
BN373_33761	BN373_33761	-2.08811	8.03592	-10.0024	2.0941e-07	2.5291e-06	7.30164
BN373_10411	BN373_10411	1.66962	6.369	10.004	2.09024e-07	2.5291e-06	7.27971
BN373_39991	scsB	1.58822	5.26404	9.9984	2.10358e-07	2.53478e-06	7.30319
BN373_03761	BN373_03761	-1.93407	3.49047	-9.9948	2.11225e-07	2.53948e-06	7.38398
BN373_26001	BN373_26001	1.41272	5.02604	9.96731	2.17973e-07	2.61469e-06	7.2729
BN373_19971	uspF	-3.45076	5.68365	-9.96344	2.18942e-07	2.6204e-06	7.27389
BN373_49191	wecE	1.44002	6.67738	9.95894	2.20072e-07	2.628e-06	7.21031
BN373_13841	BN373_13841	-1.66151	5.14796	-9.93515	2.2616e-07	2.69465e-06	7.22591
BN373_12911	BN373_12911	2.1533	5.41274	9.92944	2.27647e-07	2.70631e-06	7.18422
BN373_48891	btuB	1.49329	6.2358	9.92302	2.29332e-07	2.72025e-06	7.17531
BN373_25031	BN373_25031	-2.31682	1.87289	-9.91644	2.31073e-07	2.7348e-06	7.4381
BN373_20631	BN373_20631	-2.23644	3.08895	-9.90971	2.32869e-07	2.74992e-06	7.39311
BN373_34491	eutN	-5.36154	-0.424967	-9.9045	2.34269e-07	2.76032e-06	7.44533
BN373_09421	recR	1.72125	7.45636	9.90188	2.34978e-07	2.76255e-06	7.14552
BN373_00411	zur	1.67288	7.09435	9.89752	2.36159e-07	2.76568e-06	7.13567
BN373_35931	BN373_35931	1.68217	9.06755	9.89706	2.36285e-07	2.76568e-06	7.23511
BN373_49311	cyaY	1.31957	6.0427	9.89274	2.37462e-07	2.76726e-06	7.14084
BN373_46321	BN373_46321	1.73898	7.17358	9.89282	2.3744e-07	2.76726e-06	7.13031
BN373_27181	pykF	1.26372	9.3766	9.88823	2.387e-07	2.7756e-06	7.19667
BN373_15731	asnS	1.20235	8.66193	9.88336	2.40043e-07	2.78513e-06	7.1773
BN373_10191	BN373_10191	1.9422	7.89951	9.87977	2.41039e-07	2.7906e-06	7.11777
BN373_23091	BN373_23091	-2.39826	1.50737	-9.87729	2.41729e-07	2.79249e-06	7.42902
BN373_01651	frdB	-3.26135	6.20555	-9.87167	2.43301e-07	2.80456e-06	7.19395
BN373_41491	dhaK	-3.77689	3.71905	-9.86271	2.4583e-07	2.82659e-06	7.3424
BN373_p00241	BN373_p00241	-1.74155	7.69327	-9.86114	2.46276e-07	2.82659e-06	7.12871
BN373_15581	lpxK	1.39528	6.08902	9.85033	2.49372e-07	2.85595e-06	7.08347
BN373_49071	BN373_49071	2.05098	5.16637	9.84114	2.52038e-07	2.88027e-06	7.13155
BN373_40071	ubiH	1.09493	7.08887	9.83551	2.53682e-07	2.88666e-06	7.05513
BN373_49751	nusG	1.66551	8.23604	9.83661	2.53359e-07	2.88666e-06	7.109
BN373_p01011	BN373_p01011	-2.69534	1.73389	-9.82408	2.57061e-07	2.90643e-06	7.35536
BN373_32641	BN373_32641	-1.83815	3.43381	-9.82459	2.5691e-07	2.90643e-06	7.21372
BN373_06851	fabZ	1.60193	8.33418	9.82568	2.56587e-07	2.90643e-06	7.10196
BN373_20471	BN373_20471	-1.73707	6.82847	-9.81661	2.59297e-07	2.92548e-06	7.058
BN373_42441	BN373_42441	2.58868	8.14213	9.81084	2.61037e-07	2.93888e-06	7.07747
BN373_27061	mhpB	-3.38738	0.368483	-9.79383	2.66241e-07	2.99113e-06	7.34309
BN373_26791	BN373_26791	-2.96929	3.80659	-9.78215	2.69875e-07	3.02275e-06	7.18032
BN373_36931	hycC	-2.22983	2.93217	-9.78114	2.70193e-07	3.02275e-06	7.16303
BN373_34451	eutH	-3.00255	3.80664	-9.77632	2.7171e-07	3.03334e-06	7.1155
BN373_48631	priA	1.23522	6.5231	9.77154	2.73225e-07	3.04385e-06	6.97954
BN373_08201	aroL	1.37615	5.10374	9.7576	2.77695e-07	3.08718e-06	7.01629
BN373_10221	gp6	2.36796	7.52101	9.75578	2.78284e-07	3.08727e-06	6.97233
BN373_34341	BN373_34341	1.85405	6.17921	9.7481	2.80785e-07	3.10853e-06	6.95659
BN373_02201	BN373_02201	-2.46218	6.5579	-9.74556	2.81615e-07	3.11124e-06	6.98531
BN373_46851	murQ	1.8886	4.75063	9.73655	2.8459e-07	3.13758e-06	7.0224
BN373_18131	BN373_18131	-1.61617	3.94272	-9.73476	2.85186e-07	3.13764e-06	7.02385
BN373_10141	BN373_10141	2.20587	5.87604	9.73253	2.85927e-07	3.13929e-06	7.00428
BN373_04651	deoD	1.24445	8.88908	9.73072	2.86533e-07	3.13946e-06	6.9904
BN373_08961	BN373_08961	-2.09112	4.90004	-9.72864	2.87228e-07	3.1406e-06	7.01197
BN373_49521	udp	2.04269	8.42196	9.71444	2.92031e-07	3.18655e-06	6.92338
BN373_36811	hypF	-1.92846	3.71229	-9.70469	2.9538e-07	3.21587e-06	7.01083
BN373_22661	BN373_22661	-1.82162	2.99412	-9.7031	2.95928e-07	3.21587e-06	7.12323
BN373_36771	norR	-1.51353	5.3933	-9.69135	3.00024e-07	3.24051e-06	6.92972
BN373_14991	BN373_14991	1.4815	5.85661	9.69157	2.99948e-07	3.24051e-06	6.89225
BN373_31861	cdd	1.49404	6.72223	9.694	2.99097e-07	3.24051e-06	6.91121
BN373_39931	ygfZ	1.15048	7.099	9.68897	3.00863e-07	3.24298e-06	6.8792
BN373_34551	BN373_34551	-3.6006	0.860516	-9.68153	3.03496e-07	3.2497e-06	7.21397
BN373_42971	maf_2	1.18015	7.12854	9.6803	3.03933e-07	3.2497e-06	6.86884
BN373_01351	BN373_01351	1.46325	6.64759	9.685	3.02265e-07	3.2497e-06	6.87657
BN373_49081	gppA	1.62882	7.67106	9.6811	3.03649e-07	3.2497e-06	6.88903
BN373_08251	mak	-1.6261	5.00461	-9.67371	3.06291e-07	3.26833e-06	6.92235
BN373_38911	BN373_38911	-1.72212	3.00648	-9.67083	3.07326e-07	3.27281e-06	7.06707
BN373_07191	fadE	-2.09291	4.58804	-9.66027	3.11155e-07	3.30696e-06	6.90363
BN373_17981	BN373_17981	1.69794	5.01276	9.65049	3.14749e-07	3.33848e-06	6.88995
BN373_10181	BN373_10181	2.00445	6.77711	9.63466	3.2066e-07	3.39439e-06	6.83788
BN373_45771	bax	1.6916	7.99901	9.62464	3.24462e-07	3.42782e-06	6.83885
BN373_38281	cobH	-2.30761	5.50198	-9.61963	3.2638e-07	3.43442e-06	6.88357
BN373_46221	coaBC	1.14675	6.90255	9.62047	3.26056e-07	3.43442e-06	6.79267
BN373_27191	lpp	1.88982	13.4091	9.60654	3.31451e-07	3.48089e-06	7.0538
BN373_06131	BN373_06131	-1.60169	5.46085	-9.60115	3.33565e-07	3.49618e-06	6.79982
BN373_31891	mglA	-1.93747	4.64563	-9.59427	3.36282e-07	3.51772e-06	6.84421
BN373_25261	areB	-1.42152	3.09934	-9.58636	3.39437e-07	3.54375e-06	6.92035
BN373_09691	lpxH	1.88408	5.43106	9.58374	3.4049e-07	3.54777e-06	6.7946
BN373_misc_RNA00681	BN373_misc_RNA00681	3.50757	5.71393	9.57671	3.43326e-07	3.57032e-06	6.80275
BN373_10351	BN373_10351	1.63108	6.76837	9.57374	3.44535e-07	3.5759e-06	6.74703
BN373_31491	BN373_31491	1.67072	3.42311	9.57205	3.45221e-07	3.57603e-06	6.88198
BN373_13811	BN373_13811	-1.53626	2.72542	-9.56541	3.47942e-07	3.59721e-06	6.93573
BN373_35011	hisS	1.24806	8.7736	9.55382	3.52747e-07	3.63289e-06	6.78585
BN373_48651	metJ	1.72999	7.33915	9.55379	3.52761e-07	3.63289e-06	6.72228
BN373_36821	hydN	-2.37635	1.86178	-9.55204	3.53492e-07	3.63338e-06	6.99379
BN373_p02241	BN373_p02241	-3.84912	8.67522	-9.54378	3.56964e-07	3.66198e-06	6.8074
BN373_47531	oxaA	1.38797	9.7099	9.54178	3.57812e-07	3.66361e-06	6.81593
BN373_32961	BN373_32961	-1.60428	5.77275	-9.52369	3.6557e-07	3.73584e-06	6.70241
BN373_32351	BN373_32351	2.04823	5.92723	9.52004	3.67157e-07	3.74486e-06	6.68421
BN373_06741	rpsB	2.10883	11.2364	9.51074	3.71233e-07	3.77918e-06	6.86404
BN373_27921	oppB	-1.29648	5.69782	-9.49339	3.78966e-07	3.85053e-06	6.68851
BN373_misc_RNA00701	BN373_misc_RNA00701	2.02039	9.60744	9.48913	3.80893e-07	3.86272e-06	6.7365
BN373_48111	typA	1.95999	9.08061	9.48002	3.85047e-07	3.89741e-06	6.72624
BN373_16611	BN373_16611	2.5755	7.41267	9.46999	3.89673e-07	3.93674e-06	6.63091
BN373_25941	BN373_25941	-1.81056	4.10675	-9.45835	3.95122e-07	3.98421e-06	6.67162
BN373_49201	BN373_49201	1.52187	6.5301	9.45052	3.98827e-07	4.01396e-06	6.59136
BN373_24051	BN373_24051	-2.03991	5.38131	-9.43115	4.08163e-07	4.09241e-06	6.61601
BN373_43871	tsgA	1.63344	7.12034	9.43135	4.08069e-07	4.09241e-06	6.56267
BN373_17571	BN373_17571	1.28163	6.17598	9.4289	4.09264e-07	4.09294e-06	6.56178
BN373_26561	BN373_26561	2.65866	7.02908	9.42789	4.09756e-07	4.09294e-06	6.60706
BN373_25201	BN373_25201	-1.55045	6.55875	-9.4202	4.13545e-07	4.12303e-06	6.56585
BN373_00931	fdhF	-2.5343	5.57258	-9.40595	4.20662e-07	4.14735e-06	6.59958
BN373_43821	argD	1.20615	5.8066	9.40458	4.21352e-07	4.14735e-06	6.55851
BN373_06731	map_1	1.40085	8.019	9.40478	4.21251e-07	4.14735e-06	6.56199
BN373_10751	scrR	1.5127	6.0543	9.40296	4.2217e-07	4.14735e-06	6.55211
BN373_02321	ppa	1.58979	9.05461	9.40539	4.20942e-07	4.14735e-06	6.59748
BN373_49021	ppiC_2	1.91673	5.30392	9.40859	4.19333e-07	4.14735e-06	6.59041
BN373_43631	rpsG	2.21112	9.22346	9.41331	4.16972e-07	4.14735e-06	6.64877
BN373_47721	BN373_47721	3.12628	8.66479	9.40285	4.22227e-07	4.14735e-06	6.61783
BN373_25391	BN373_25391	-1.40014	3.49738	-9.39919	4.24081e-07	4.15787e-06	6.65962
BN373_01611	sugE	1.37942	5.48816	9.39642	4.25492e-07	4.16403e-06	6.55065
BN373_38291	cbiB	-2.4292	6.01418	-9.39447	4.26489e-07	4.16611e-06	6.58892
BN373_03921	mdtM	-1.64028	4.23197	-9.38578	4.30957e-07	4.20203e-06	6.61844
BN373_16721	BN373_16721	1.15324	6.411	9.38188	4.32979e-07	4.21401e-06	6.49914
BN373_34781	hda	1.08543	7.44217	9.3798	4.34059e-07	4.2168e-06	6.5003
BN373_25171	BN373_25171	-1.83765	3.91332	-9.37605	4.3602e-07	4.22812e-06	6.59131
BN373_47761	atpA	1.97855	10.2872	9.36962	4.39401e-07	4.25315e-06	6.63133
BN373_36911	hycE	-2.39116	2.36071	-9.36005	4.44486e-07	4.29454e-06	6.70653
BN373_02121	BN373_02121	1.68449	3.28403	9.35536	4.47e-07	4.311e-06	6.61691
BN373_08111	ddlA	1.59615	7.6076	9.34887	4.50505e-07	4.33692e-06	6.46579
BN373_47781	atpF	1.87453	9.80772	9.34389	4.53213e-07	4.3551e-06	6.57435
BN373_24611	narZ	-1.87982	4.09755	-9.33956	4.5558e-07	4.36995e-06	6.55095
BN373_08141	BN373_08141	-1.8753	4.56495	-9.33666	4.57177e-07	4.37736e-06	6.53475
BN373_17271	lolC	1.13559	6.85146	9.32894	4.61446e-07	4.39616e-06	6.42837
BN373_06501	pulD	2.1083	5.61023	9.32863	4.61621e-07	4.39616e-06	6.47505
BN373_06201	BN373_06201	2.86611	7.64484	9.32894	4.6145e-07	4.39616e-06	6.45962
BN373_48181	BN373_48181	-1.44708	4.40791	-9.31226	4.70826e-07	4.47579e-06	6.48638
BN373_15431	dmsB_2	-2.88935	3.50435	-9.30527	4.74819e-07	4.5057e-06	6.66424
BN373_45971	BN373_45971	1.19276	7.30909	9.30324	4.75981e-07	4.50867e-06	6.40383
BN373_40421	BN373_40421	1.33005	7.05068	9.29754	4.79272e-07	4.52058e-06	6.39071
BN373_41731	BN373_41731	1.46839	5.97349	9.29665	4.7979e-07	4.52058e-06	6.40532
BN373_misc_RNA00771	BN373_misc_RNA00771	2.70186	7.0195	9.29692	4.79632e-07	4.52058e-06	6.4139
BN373_42781	sspA	1.47221	7.97919	9.2419	5.1269e-07	4.82201e-06	6.35495
BN373_34581	tktB	-1.61555	4.9612	-9.22883	5.20892e-07	4.89049e-06	6.35683
BN373_19051	osmB	-1.79308	6.24232	-9.19108	5.45392e-07	5.11149e-06	6.28111
BN373_22821	BN373_22821	-1.98072	2.00324	-9.17261	5.57818e-07	5.20957e-06	6.56559
BN373_09441	adk	1.46079	8.00146	9.17323	5.57395e-07	5.20957e-06	6.26818
BN373_34081	nupC	1.55419	8.13691	9.16359	5.63996e-07	5.25803e-06	6.24343
BN373_09281	maa	-1.68428	7.42445	-9.15994	5.66519e-07	5.26308e-06	6.24221
BN373_49551	BN373_49551	1.06912	5.92106	9.16031	5.66267e-07	5.26308e-06	6.23769
BN373_45841	mtlA	-1.3445	5.48717	-9.15657	5.6886e-07	5.2756e-06	6.25044
BN373_25821	cfa	-1.85067	8.04767	-9.14487	5.77063e-07	5.33977e-06	6.24413
BN373_43451	rplX	2.28865	9.94701	9.14384	5.77788e-07	5.33977e-06	6.33012
BN373_18551	chbA	-2.47158	1.02967	-9.13641	5.83068e-07	5.37921e-06	6.57215
BN373_misc_RNA00521	BN373_misc_RNA00521	1.73782	6.01914	9.12824	5.88933e-07	5.4239e-06	6.19092
BN373_misc_RNA00761	BN373_misc_RNA00761	-2.73479	6.05436	-9.11939	5.95356e-07	5.42662e-06	6.21188
BN373_31701	BN373_31701	-2.36488	3.69451	-9.12376	5.92177e-07	5.42662e-06	6.33667
BN373_33621	BN373_33621	-1.89905	8.19025	-9.1241	5.91932e-07	5.42662e-06	6.21668
BN373_08691	BN373_08691	1.50099	6.55878	9.12308	5.92671e-07	5.42662e-06	6.16968
BN373_36571	gshA	1.53163	8.07618	9.12054	5.9452e-07	5.42662e-06	6.20261
BN373_43501	rpsC	2.53428	10.3167	9.1199	5.94986e-07	5.42662e-06	6.30317
BN373_36971	hypB	-3.19117	1.60567	-9.11148	6.01161e-07	5.43753e-06	6.4989
BN373_22566	BN373_22566	-2.03048	4.97757	-9.1108	6.01668e-07	5.43753e-06	6.18892
BN373_41791	sstT	-1.61875	6.69349	-9.11139	6.0123e-07	5.43753e-06	6.17415
BN373_44641	ftsE	1.0647	7.21181	9.11558	5.98145e-07	5.43753e-06	6.15666
BN373_p00361	BN373_p00361	2.54752	3.09167	9.11451	5.98936e-07	5.43753e-06	6.35773
BN373_49051	BN373_49051	1.72231	4.35432	9.10158	6.08515e-07	5.49006e-06	6.2237
BN373_33211	BN373_33211	1.09483	5.97065	9.09873	6.10648e-07	5.49997e-06	6.14838
BN373_47821	gidB	1.19945	6.49716	9.08466	6.21301e-07	5.58199e-06	6.11967
BN373_25771	BN373_25771	1.22495	5.98801	9.08272	6.22784e-07	5.58199e-06	6.12684
BN373_46401	spoT	1.2369	9.25468	9.08135	6.23834e-07	5.58199e-06	6.20972
BN373_31271	BN373_31271	2.44567	4.41228	9.0812	6.23955e-07	5.58199e-06	6.23465
BN373_29381	BN373_29381	-1.50773	2.636	-9.06094	6.39714e-07	5.71334e-06	6.28719
BN373_16621	BN373_16621	2.10219	4.37313	9.04333	6.53759e-07	5.82899e-06	6.21898
BN373_08341	BN373_08341	-1.51438	2.04508	-9.03763	6.58377e-07	5.86033e-06	6.2934
BN373_04511	BN373_04511	3.86346	6.41074	9.03414	6.6122e-07	5.87579e-06	6.12419
BN373_33391	BN373_33391	-1.2852	5.01509	-9.02751	6.66659e-07	5.91424e-06	6.10345
BN373_39821	BN373_39821	1.80354	6.18618	9.02223	6.71022e-07	5.93703e-06	6.06123
BN373_46861	murP	1.86285	5.11484	9.0217	6.71463e-07	5.93703e-06	6.10382
BN373_05101	dpiA	-1.63939	3.59148	-9.01806	6.74488e-07	5.95387e-06	6.19137
BN373_41651	lsrF	-2.7176	1.37767	-9.01495	6.7709e-07	5.96693e-06	6.40007
BN373_03741	BN373_03741	-2.87289	2.58812	-9.01274	6.78941e-07	5.97333e-06	6.35367
BN373_15131	ybjP	-1.25211	5.52122	-9.01065	6.80703e-07	5.97894e-06	6.05944
BN373_33241	mnmC	1.1244	6.99389	9.00391	6.86404e-07	6.01906e-06	6.01246
BN373_15621	BN373_15621	-1.56958	5.67606	-9.00036	6.89432e-07	6.02572e-06	6.05259
BN373_49641	fadA	1.18827	5.38108	9.00125	6.88673e-07	6.02572e-06	6.05945
BN373_15861	pyrD	1.41709	6.78442	8.97168	7.14395e-07	6.23365e-06	5.97246
BN373_25661	sodC	-1.37663	4.81169	-8.96291	7.22219e-07	6.29159e-06	6.02597
BN373_08311	proY	1.51993	6.60933	8.94511	7.38382e-07	6.42187e-06	5.93908
BN373_18451	astA	-1.89474	1.49899	-8.91829	7.63461e-07	6.62558e-06	6.25879
BN373_13101	cydA	-1.86666	9.33122	-8.91741	7.64299e-07	6.62558e-06	6.00093
BN373_22981	BN373_22981	-2.57599	3.86263	-8.9137	7.6785e-07	6.64553e-06	6.06589
BN373_33631	BN373_33631	-1.85493	8.48598	-8.91048	7.70935e-07	6.65364e-06	5.95071
BN373_33741	BN373_33741	-1.73033	7.03694	-8.91011	7.71291e-07	6.65364e-06	5.91471
BN373_29791	otsB	-2.24522	4.67146	-8.88105	7.99814e-07	6.87737e-06	5.93013
BN373_29341	BN373_29341	-1.04339	5.46277	-8.88197	7.98898e-07	6.87737e-06	5.88075
BN373_19931	BN373_19931	2.08089	6.78621	8.87498	8.05914e-07	6.91862e-06	5.86364
BN373_49381	corA	1.77824	6.50844	8.86128	8.19863e-07	7.02702e-06	5.8334
BN373_06241	BN373_06241	1.0893	5.96436	8.85998	8.21197e-07	7.02712e-06	5.83942
BN373_33711	BN373_33711	-1.99303	6.96799	-8.85284	8.2858e-07	7.0789e-06	5.84362
BN373_38321	pduF	-2.06034	4.46369	-8.84885	8.32737e-07	7.08027e-06	5.90679
BN373_42701	BN373_42701	-1.66571	3.67279	-8.84913	8.32442e-07	7.08027e-06	5.96466
BN373_08091	BN373_08091	1.19183	3.40839	8.8501	8.31427e-07	7.08027e-06	5.93574
BN373_45321	BN373_45321	-1.27892	3.67168	-8.82561	8.57385e-07	7.27819e-06	5.92442
BN373_40691	BN373_40691	1.24685	4.06821	8.81798	8.65654e-07	7.33666e-06	5.89044
BN373_41091	hldE	1.43811	7.28707	8.79903	8.86549e-07	7.48986e-06	5.7617
BN373_42981	mreD	1.5367	5.70994	8.79998	8.85485e-07	7.48986e-06	5.761
BN373_25501	rnfG	1.57735	5.93714	8.79107	8.95481e-07	7.55331e-06	5.74029
BN373_34561	maeB	-1.65209	5.41383	-8.78865	8.98225e-07	7.56445e-06	5.76201
BN373_misc_RNA00576	BN373_misc_RNA00576	-3.80096	0.477235	-8.78452	9.02916e-07	7.59192e-06	6.15309
BN373_04751	BN373_04751	0.982331	6.9452	8.78001	9.08059e-07	7.62311e-06	5.71898
BN373_33721	BN373_33721	-1.88222	7.76532	-8.77451	9.14383e-07	7.66409e-06	5.74847
BN373_02251	msrA	-1.71036	6.33802	-8.7621	9.28824e-07	7.77287e-06	5.71876
BN373_30511	BN373_30511	-1.32622	3.9422	-8.75068	9.42339e-07	7.87357e-06	5.79845
BN373_41741	BN373_41741	1.72527	4.43737	8.74146	9.53393e-07	7.95342e-06	5.80196
BN373_24241	BN373_24241	1.17223	3.95642	8.72323	9.75665e-07	8.1159e-06	5.73744
BN373_35451	BN373_35451	1.61984	5.30278	8.72302	9.75924e-07	8.1159e-06	5.69104
BN373_19941	zntB	-1.4049	5.14753	-8.71887	9.81077e-07	8.146e-06	5.68893
BN373_06821	yaeT	1.68814	9.82293	8.70895	9.9349e-07	8.2362e-06	5.79074
BN373_27251	sufB	-2.29205	4.1572	-8.70553	9.97814e-07	8.25916e-06	5.72555
BN373_35311	BN373_35311	-1.29037	3.73796	-8.68518	1.02396e-06	8.46236e-06	5.70344
BN373_09181	BN373_09181	-1.7563	2.79835	-8.68181	1.02836e-06	8.47742e-06	5.87241
BN373_44061	nudE	1.3084	6.81916	8.68134	1.02897e-06	8.47742e-06	5.58904
BN373_08911	hupB	1.49859	7.75405	8.67058	1.04316e-06	8.58105e-06	5.60532
BN373_30491	BN373_30491	2.32621	0.645128	8.66281	1.05353e-06	8.65291e-06	5.9529
BN373_23611	BN373_23611	-1.36627	2.53926	-8.65802	1.05999e-06	8.69256e-06	5.76743
BN373_08871	tig	1.61786	10.3247	8.65452	1.06473e-06	8.71123e-06	5.71956
BN373_06581	fhuD	2.36094	5.48121	8.65391	1.06554e-06	8.71123e-06	5.62624
BN373_09391	apt	1.40632	6.67602	8.65123	1.0692e-06	8.7277e-06	5.54934
BN373_45301	BN373_45301	-1.08417	4.57428	-8.64892	1.07235e-06	8.73999e-06	5.6169
BN373_41081	glgS	-5.62864	4.9405	-8.63903	1.08597e-06	8.82394e-06	5.69064
BN373_29321	proQ	1.81638	8.57499	8.63993	1.08473e-06	8.82394e-06	5.62084
BN373_16241	ophA1	2.26507	4.95194	8.63734	1.08832e-06	8.82954e-06	5.61565
BN373_06021	ampD	1.17595	5.83958	8.63008	1.09845e-06	8.88615e-06	5.54496
BN373_39791	BN373_39791	1.19888	7.27336	8.62995	1.09864e-06	8.88615e-06	5.56368
BN373_p02281	BN373_p02281	-1.33506	5.34466	-8.62142	1.11068e-06	8.96987e-06	5.54214
BN373_34151	BN373_34151	1.44762	3.88285	8.61771	1.11597e-06	8.99889e-06	5.643
BN373_17251	BN373_17251	-2.39758	5.10978	-8.60926	1.1281e-06	9.08291e-06	5.53446
BN373_21771	lacZ	-1.58832	3.26483	-8.59936	1.14248e-06	9.17091e-06	5.66964
BN373_15961	BN373_15961	1.44653	6.75591	8.60001	1.14154e-06	9.17091e-06	5.48172
BN373_10041	BN373_10041	2.03597	5.14849	8.59745	1.14528e-06	9.1795e-06	5.59137
BN373_35651	BN373_35651	-1.76419	7.02942	-8.58383	1.16545e-06	9.32713e-06	5.48504
BN373_24101	osmC	-2.25152	2.0456	-8.57885	1.17293e-06	9.37282e-06	5.77095
BN373_32451	BN373_32451	-1.69013	4.01646	-8.57519	1.17845e-06	9.40282e-06	5.57168
BN373_45311	BN373_45311	-1.46846	3.55746	-8.56888	1.18804e-06	9.46511e-06	5.57924
BN373_43011	BN373_43011	1.22845	6.42194	8.56141	1.1995e-06	9.54211e-06	5.42783
BN373_14041	glnH	-1.21288	8.00916	-8.56016	1.20142e-06	9.54311e-06	5.44985
BN373_00001	BN373_00001	-1.48273	4.45193	-8.5583	1.2043e-06	9.55172e-06	5.53907
BN373_28571	BN373_28571	0.980475	5.1198	8.55695	1.20639e-06	9.55407e-06	5.47433
BN373_23271	BN373_23271	-1.49168	3.62025	-8.55353	1.21171e-06	9.58187e-06	5.54611
BN373_39271	BN373_39271	-1.70117	4.02375	-8.54365	1.2272e-06	9.67562e-06	5.54232
BN373_40051	gcvT	-1.42788	7.07517	-8.54373	1.22707e-06	9.67562e-06	5.42138
BN373_01801	hfq	1.48552	9.72033	8.54218	1.22953e-06	9.67955e-06	5.52257
BN373_45881	BN373_45881	1.68825	6.36496	8.53672	1.2382e-06	9.73342e-06	5.40044
BN373_42421	dacB	1.07067	7.25663	8.52974	1.24938e-06	9.7952e-06	5.38616
BN373_06231	hpt	1.16518	7.06134	8.52842	1.25152e-06	9.7952e-06	5.38329
BN373_08241	BN373_08241	1.40817	7.42659	8.52837	1.25159e-06	9.7952e-06	5.3865
BN373_38261	cbiE	-2.74845	5.42106	-8.52105	1.26346e-06	9.86134e-06	5.45502
BN373_08321	malZ	1.18291	4.76141	8.52087	1.26375e-06	9.86134e-06	5.45374
BN373_33641	BN373_33641	-1.82428	8.44965	-8.50582	1.28853e-06	1.00015e-05	5.40878
BN373_p00991	BN373_p00991	-1.66192	4.54874	-8.50741	1.28589e-06	1.00015e-05	5.42331
BN373_24331	BN373_24331	-1.50708	5.03128	-8.50717	1.28629e-06	1.00015e-05	5.40665
BN373_49031	ppiC_1	1.68394	3.88522	8.50539	1.28925e-06	1.00015e-05	5.52038
BN373_17771	BN373_17771	-1.53772	2.87169	-8.48792	1.31868e-06	1.02003e-05	5.51539
BN373_06331	pcnB	1.2689	8.5206	8.48791	1.31871e-06	1.02003e-05	5.39429
BN373_31461	dalD	-2.7407	2.01141	-8.48372	1.32587e-06	1.02111e-05	5.69536
BN373_24421	BN373_24421	-2.11817	2.59253	-8.48428	1.3249e-06	1.02111e-05	5.60279
BN373_05901	secM	1.5835	8.58872	8.48565	1.32257e-06	1.02111e-05	5.37585
BN373_42951	BN373_42951	0.972686	8.16094	8.47668	1.338e-06	1.02799e-05	5.36147
BN373_15951	fabA	1.75707	8.29846	8.47629	1.33867e-06	1.02799e-05	5.37963
BN373_17031	fabH	1.46377	8.00375	8.4691	1.3512e-06	1.03612e-05	5.34494
BN373_02841	BN373_02841	0.948114	7.41712	8.46337	1.36126e-06	1.04233e-05	5.30041
BN373_14381	dacC	-1.09624	6.5594	-8.46001	1.36719e-06	1.0445e-05	5.30397
BN373_35821	BN373_35821	1.62895	4.71134	8.45893	1.36911e-06	1.0445e-05	5.33709
BN373_misc_RNA00501	BN373_misc_RNA00501	1.68957	4.87372	8.45733	1.37196e-06	1.0445e-05	5.35152
BN373_22121	BN373_22121	1.90357	5.48923	8.45762	1.37144e-06	1.0445e-05	5.32279
BN373_09291	BN373_09291	-2.22691	7.8951	-8.44771	1.38918e-06	1.05609e-05	5.32735
BN373_22241	BN373_22241	-1.51577	2.93012	-8.4462	1.39192e-06	1.05667e-05	5.51648
BN373_21291	BN373_21291	-3.39764	5.80677	-8.43756	1.40761e-06	1.06706e-05	5.33205
BN373_08071	smbA	1.36224	6.49425	8.41935	1.44132e-06	1.09105e-05	5.23945
BN373_47631	BN373_47631	-1.78161	3.64434	-8.41614	1.44736e-06	1.09406e-05	5.41751
BN373_02111	cycA	1.10388	7.09006	8.41358	1.45218e-06	1.09615e-05	5.22966
BN373_40461	BN373_40461	1.63155	6.88695	8.41197	1.45522e-06	1.09689e-05	5.2524
BN373_35421	tadA	1.26573	4.92315	8.40356	1.47125e-06	1.1074e-05	5.27079
BN373_43481	rpmC	2.36433	9.36665	8.40031	1.47749e-06	1.11052e-05	5.29967
BN373_01401	aspA	-2.31901	9.02194	-8.39733	1.48324e-06	1.11327e-05	5.31286
BN373_44941	pitA	1.31447	8.88843	8.38325	1.51073e-06	1.1323e-05	5.26926
BN373_06881	rnhB	1.44348	6.05838	8.37936	1.51842e-06	1.13646e-05	5.18527
BN373_04641	deoB	1.17884	9.41425	8.36542	1.5463e-06	1.1557e-05	5.25384
BN373_22611	BN373_22611	-1.81524	2.23524	-8.36132	1.55461e-06	1.15876e-05	5.43623
BN373_45641	BN373_45641	1.69559	2.548	8.36125	1.55476e-06	1.15876e-05	5.44195
BN373_10821	BN373_10821	2.10968	4.70186	8.35642	1.5646e-06	1.16446e-05	5.19989
BN373_43401	rplR	2.17915	8.94178	8.35368	1.57022e-06	1.16702e-05	5.24633
BN373_24711	BN373_24711	-1.61808	2.83573	-8.34694	1.58413e-06	1.17571e-05	5.40271
BN373_19801	BN373_19801	-1.64036	3.80951	-8.34365	1.59098e-06	1.17914e-05	5.26303
BN373_16421	wrbA	-3.19691	6.92759	-8.34128	1.59592e-06	1.17951e-05	5.19112
BN373_43571	rpsJ	2.13715	9.96258	8.34234	1.5937e-06	1.17951e-05	5.28669
BN373_41531	BN373_41531	1.30458	4.71096	8.33985	1.59891e-06	1.18008e-05	5.21526
BN373_33671	BN373_33671	-1.85963	5.29344	-8.33643	1.60609e-06	1.18374e-05	5.18128
BN373_12311	uspG	-2.68	6.18544	-8.33257	1.61423e-06	1.18481e-05	5.16223
BN373_44321	glgP	-2.13646	6.04938	-8.33412	1.61094e-06	1.18481e-05	5.1538
BN373_29251	BN373_29251	1.14443	5.89412	8.33322	1.61285e-06	1.18481e-05	5.11617
BN373_misc_RNA00291	BN373_misc_RNA00291	-1.82865	3.61045	-8.32092	1.63907e-06	1.20138e-05	5.20118
BN373_34131	BN373_34131	1.5908	4.38747	8.31808	1.64518e-06	1.2042e-05	5.21549
BN373_05551	thiB	0.997262	5.94446	8.30478	1.67417e-06	1.22373e-05	5.09145
BN373_23971	BN373_23971	-1.75514	3.98654	-8.29139	1.7039e-06	1.24034e-05	5.18367
BN373_00041	aceK	1.28143	4.54079	8.29162	1.70337e-06	1.24034e-05	5.15721
BN373_00391	dinF	1.34445	6.67413	8.2934	1.69938e-06	1.24034e-05	5.06317
BN373_33611	BN373_33611	-1.97586	9.07013	-8.28652	1.71483e-06	1.2466e-05	5.14517
BN373_37991	fucP	-2.19341	1.14819	-8.28239	1.72417e-06	1.24805e-05	5.47003
BN373_17971	BN373_17971	-1.76748	5.9579	-8.28182	1.72548e-06	1.24805e-05	5.08269
BN373_39911	BN373_39911	1.07868	5.44282	8.28283	1.72317e-06	1.24805e-05	5.09777
BN373_45781	malS	1.39332	5.19265	8.28149	1.72623e-06	1.24805e-05	5.11844
BN373_24771	BN373_24771	-1.77087	1.13144	-8.27945	1.73087e-06	1.24836e-05	5.46526
BN373_43051	accB	1.93265	7.27844	8.27924	1.73135e-06	1.24836e-05	5.07394
BN373_09951	BN373_09951	1.5864	7.29114	8.27767	1.73491e-06	1.24923e-05	5.04385
BN373_12521	holA	0.982474	6.87089	8.27502	1.74099e-06	1.25191e-05	5.03459
BN373_37781	truC	1.23323	5.67874	8.27186	1.74825e-06	1.25543e-05	5.05579
BN373_19281	BN373_19281	-1.36654	5.31913	-8.26666	1.76026e-06	1.26235e-05	5.06536
BN373_36251	BN373_36251	-2.56006	1.08859	-8.25797	1.78054e-06	1.27517e-05	5.45529
BN373_00971	BN373_00971	-1.2344	3.93923	-8.24176	1.81905e-06	1.301e-05	5.13258
BN373_33831	BN373_33831	-1.99301	6.99667	-8.23071	1.84579e-06	1.31716e-05	5.00927
BN373_06341	gluQ	1.356	7.68403	8.23038	1.8466e-06	1.31716e-05	4.99853
BN373_36921	hycD	-3.50182	0.958713	-8.2097	1.89782e-06	1.35188e-05	5.38103
BN373_10161	BN373_10161	1.93103	5.978	8.20629	1.90643e-06	1.3562e-05	5.00095
BN373_40041	gcvH	-1.52319	5.93499	-8.20058	1.92089e-06	1.36465e-05	4.96659
BN373_38961	kduD	-3.35009	3.84101	-8.19377	1.93833e-06	1.37154e-05	5.08104
BN373_33701	BN373_33701	-1.98386	5.89172	-8.19453	1.93638e-06	1.37154e-05	4.96724
BN373_45361	dppB	-1.66767	3.56228	-8.19455	1.93632e-06	1.37154e-05	5.12795
BN373_48331	BN373_48331	2.00123	3.67909	8.1896	1.94906e-06	1.3773e-05	5.08254
BN373_28311	ispE	1.09907	8.50086	8.17937	1.97572e-06	1.39429e-05	4.97578
BN373_01711	rsgA	1.04018	6.84005	8.17542	1.9861e-06	1.39976e-05	4.89671
BN373_07721	BN373_07721	1.47979	3.14152	8.17231	1.99432e-06	1.40369e-05	5.13639
BN373_11981	BN373_11981	-1.58512	2.52788	-8.16868	2.00398e-06	1.40862e-05	5.16677
BN373_24411	BN373_24411	-2.55903	0.838656	-8.1675	2.00712e-06	1.40896e-05	5.33251
BN373_47111	BN373_47111	-1.91693	5.31665	-8.15873	2.03065e-06	1.4236e-05	4.92099
BN373_46421	recG	1.43499	7.81436	8.15427	2.04273e-06	1.43018e-05	4.89981
BN373_36941	hycB	-3.13388	0.265716	-8.15065	2.05261e-06	1.4352e-05	5.33157
BN373_43591	bfr	-1.73859	6.01989	-8.14618	2.06484e-06	1.44186e-05	4.88152
BN373_33661	BN373_33661	-1.91748	6.24339	-8.13894	2.08485e-06	1.45392e-05	4.88406
BN373_16631	phoH	-1.65809	6.44671	-8.12939	2.11156e-06	1.46869e-05	4.85759
BN373_08061	BN373_08061	1.29592	4.77904	8.12974	2.11058e-06	1.46869e-05	4.90125
BN373_47871	BN373_47871	1.05778	5.73604	8.12592	2.12137e-06	1.47359e-05	4.8601
BN373_21526	BN373_21526	1.65174	4.67716	8.12288	2.12997e-06	1.47763e-05	4.86975
BN373_43621	fusA_1	2.00887	11.2878	8.105	2.18144e-06	1.51137e-05	5.03517
BN373_45441	BN373_45441	-1.54966	4.72803	-8.10322	2.18663e-06	1.51299e-05	4.87739
BN373_47941	rbsK	1.81129	9.88087	8.09813	2.20157e-06	1.52135e-05	4.90029
BN373_09171	BN373_09171	-2.94264	1.76436	-8.093	2.21671e-06	1.52982e-05	5.21537
BN373_33651	sb1	-1.88538	7.21983	-8.08825	2.23086e-06	1.53759e-05	4.80439
BN373_24271	BN373_24271	-3.1264	6.26729	-8.08515	2.24012e-06	1.54197e-05	4.83572
BN373_21441	BN373_21441	-1.33928	4.77735	-8.08137	2.2515e-06	1.5478e-05	4.88501
BN373_42581	kdsC	1.33829	7.02741	8.08009	2.25535e-06	1.54844e-05	4.76617
BN373_13801	BN373_13801	-1.55105	3.2926	-8.07652	2.26616e-06	1.55189e-05	4.95638
BN373_11011	BN373_11011	-1.10222	3.54494	-8.07651	2.26621e-06	1.55189e-05	4.90916
BN373_16981	rluC	1.34426	5.93482	8.06557	2.29967e-06	1.57277e-05	4.75237
BN373_08491	secF	1.21309	7.38595	8.06147	2.31234e-06	1.57893e-05	4.75361
BN373_47911	rbsA	2.093	7.77137	8.06074	2.31461e-06	1.57893e-05	4.75695
BN373_20581	gapC	-1.57249	3.3607	-8.04467	2.36507e-06	1.61128e-05	4.90484
BN373_43091	prmA	1.39943	5.28291	8.04305	2.37023e-06	1.61273e-05	4.75693
BN373_32161	BN373_32161	-1.12296	6.38143	-8.04103	2.37669e-06	1.61505e-05	4.72705
BN373_37161	BN373_37161	-2.64952	3.37542	-8.03841	2.38505e-06	1.61783e-05	4.99837
BN373_39901	fldB	0.972444	5.92867	8.03785	2.38686e-06	1.61783e-05	4.72192
BN373_20611	BN373_20611	-2.06737	3.25197	-8.02133	2.44047e-06	1.65206e-05	4.96694
BN373_46431	glpX	1.30368	6.36589	8.02008	2.4446e-06	1.65275e-05	4.6829
BN373_25801	BN373_25801	1.32989	4.70851	8.01299	2.46805e-06	1.66648e-05	4.74367
BN373_44111	pckA	-1.65872	6.42183	-8.01039	2.47669e-06	1.6702e-05	4.68908
BN373_26741	BN373_26741	-1.89314	5.00503	-8.00048	2.51002e-06	1.69052e-05	4.7152
BN373_23471	BN373_23471	-2.07759	1.62439	-7.99696	2.52196e-06	1.69299e-05	5.02215
BN373_01041	phnN	-2.0687	2.20595	-7.99656	2.5233e-06	1.69299e-05	4.99206
BN373_46211	radC	1.84126	6.87161	7.99565	2.52642e-06	1.69299e-05	4.65223
BN373_01591	ecnA	1.97959	3.68753	7.99616	2.52466e-06	1.69299e-05	4.83348
BN373_02851	BN373_02851	-1.9115	6.01115	-7.99144	2.54079e-06	1.70022e-05	4.67402
BN373_04011	BN373_04011	1.22473	7.72219	7.99062	2.54362e-06	1.70022e-05	4.63903
BN373_09091	BN373_09091	-1.10545	5.10003	-7.98968	2.54684e-06	1.70024e-05	4.69095
BN373_07001	BN373_07001	1.11007	7.17841	7.98657	2.55755e-06	1.70525e-05	4.6324
BN373_48741	gldA	-2.01713	8.36463	-7.98199	2.57341e-06	1.71367e-05	4.66955
BN373_34301	cysW	2.06361	3.66664	7.97557	2.59586e-06	1.72645e-05	4.76061
BN373_05841	murC	1.34962	7.6784	7.96865	2.62025e-06	1.7405e-05	4.62765
BN373_misc_RNA00751	BN373_misc_RNA00751	2.78514	1.41854	7.96296	2.64049e-06	1.75176e-05	5.05858
BN373_47451	yidA	0.944794	6.78935	7.95986	2.65156e-06	1.75691e-05	4.59548
BN373_22071	BN373_22071	1.00948	4.90128	7.95014	2.68667e-06	1.77796e-05	4.6483
BN373_misc_RNA00241	BN373_misc_RNA00241	1.80641	6.54152	7.94874	2.69178e-06	1.77912e-05	4.58531
BN373_p00401	BN373_p00401	-1.20726	7.98718	-7.94447	2.70742e-06	1.78723e-05	4.62663
BN373_05031	lspA	1.61353	6.1279	7.94152	2.71827e-06	1.79217e-05	4.57653
BN373_20891	abgT	-1.3271	3.49972	-7.93881	2.72826e-06	1.79653e-05	4.72235
BN373_42221	deaD	1.9142	9.65973	7.93405	2.74592e-06	1.80592e-05	4.68026
BN373_02221	BN373_02221	-1.10227	3.78046	-7.92077	2.79586e-06	1.83649e-05	4.681
BN373_45661	glyQ	1.11646	7.64605	7.91244	2.82766e-06	1.85508e-05	4.55022
BN373_41141	uppP	1.67954	6.97352	7.9026	2.86575e-06	1.87776e-05	4.56756
BN373_38141	cobQ	-2.38676	4.90139	-7.89818	2.88304e-06	1.88444e-05	4.57519
BN373_01791	miaA	1.33273	9.95745	7.89881	2.88053e-06	1.88444e-05	4.65215
BN373_45521	BN373_45521	1.06088	7.81308	7.89677	2.88854e-06	1.88571e-05	4.52322
BN373_30561	BN373_30561	-2.31039	1.24005	-7.89397	2.89958e-06	1.8906e-05	4.98751
BN373_34691	purC	1.03048	6.10884	7.88992	2.9156e-06	1.89871e-05	4.49871
BN373_46981	BN373_46981	-1.89217	2.25702	-7.88636	2.92979e-06	1.90562e-05	4.80449
BN373_48831	oxyR	1.08974	6.81086	7.88102	2.95115e-06	1.91503e-05	4.48289
BN373_42261	truB	1.61632	6.22603	7.88095	2.95146e-06	1.91503e-05	4.49254
BN373_16411	BN373_16411	-3.05021	6.21061	-7.87855	2.96113e-06	1.91896e-05	4.56443
BN373_26241	vanB	-1.78874	0.923911	-7.86667	3.00948e-06	1.94791e-05	4.91297
BN373_03931	BN373_03931	-1.25877	3.50103	-7.85852	3.04311e-06	1.96729e-05	4.61823
BN373_16871	dinI	1.95406	6.37598	7.85558	3.05535e-06	1.9728e-05	4.45747
BN373_05861	ftsQ	1.11369	7.08686	7.85406	3.06173e-06	1.97452e-05	4.44573
BN373_25541	gst	-1.94753	5.61381	-7.84842	3.08541e-06	1.98738e-05	4.48194
BN373_32901	lrhA	-1.63569	5.43641	-7.84504	3.09967e-06	1.99415e-05	4.48681
BN373_29881	ftnA	-1.94414	7.31473	-7.84283	3.10906e-06	1.99536e-05	4.45679
BN373_19211	BN373_19211	-1.64887	2.62565	-7.84327	3.10719e-06	1.99536e-05	4.69393
BN373_10171	BN373_10171	2.0958	6.06424	7.83136	3.15822e-06	2.02446e-05	4.47654
BN373_09961	BN373_09961	1.18916	6.15982	7.82561	3.18318e-06	2.038e-05	4.43042
BN373_18941	BN373_18941	1.48188	4.84813	7.82392	3.19054e-06	2.04026e-05	4.45727
BN373_17911	BN373_17911	0.999948	6.7426	7.82091	3.20371e-06	2.04376e-05	4.39999
BN373_08681	BN373_08681	1.16349	8.14495	7.82167	3.20036e-06	2.04376e-05	4.42897
BN373_47101	BN373_47101	-2.69197	7.61151	-7.81023	3.25096e-06	2.07141e-05	4.44919
BN373_42301	BN373_42301	1.77737	7.96831	7.80795	3.2611e-06	2.07539e-05	4.4228
BN373_17061	acpP	1.30073	10.9782	7.80526	3.27318e-06	2.08058e-05	4.59165
BN373_25931	BN373_25931	-1.81589	4.57317	-7.79888	3.30192e-06	2.09635e-05	4.42156
BN373_30011	BN373_30011	-1.27817	6.19542	-7.79529	3.31825e-06	2.1042e-05	4.37862
BN373_19911	BN373_19911	-2.03918	5.49336	-7.79365	3.32571e-06	2.10642e-05	4.40031
BN373_30701	dacD	1.20084	5.62107	7.7889	3.34748e-06	2.11768e-05	4.3611
BN373_32361	mgtE	1.14897	6.12878	7.78628	3.35956e-06	2.12279e-05	4.35429
BN373_38971	ogl	-3.08932	3.90202	-7.78331	3.3733e-06	2.12895e-05	4.5333
BN373_23081	BN373_23081	-1.60408	1.75446	-7.7749	3.41251e-06	2.14984e-05	4.68215
BN373_25951	BN373_25951	-1.50449	4.34238	-7.77362	3.41855e-06	2.14984e-05	4.41275
BN373_01721	orn	0.92075	5.92718	7.77405	3.41653e-06	2.14984e-05	4.34633
BN373_34981	engA	1.26188	7.69626	7.77173	3.42742e-06	2.15288e-05	4.36363
BN373_49111	rho	1.37715	10.5688	7.75761	3.49468e-06	2.19253e-05	4.48337
BN373_27611	pheT	0.998382	8.31025	7.74757	3.54337e-06	2.22046e-05	4.35196
BN373_26091	BN373_26091	-1.36255	4.97704	-7.73006	3.62998e-06	2.27205e-05	4.32637
BN373_26701	BN373_26701	-1.96667	2.67807	-7.7261	3.64991e-06	2.28111e-05	4.51872
BN373_33321	sixA	1.0446	7.38319	7.72463	3.65733e-06	2.28111e-05	4.28141
BN373_49211	wecF	1.4348	5.69193	7.72493	3.65578e-06	2.28111e-05	4.29071
BN373_23071	BN373_23071	-2.35511	1.80291	-7.71646	3.6988e-06	2.30157e-05	4.60518
BN373_03981	BN373_03981	1.64724	8.22239	7.71686	3.69679e-06	2.30157e-05	4.36703
BN373_24141	BN373_24141	-2.6392	0.649468	-7.71449	3.70891e-06	2.30516e-05	4.74445
BN373_21941	marR	-1.64019	5.86163	-7.70791	3.7428e-06	2.32351e-05	4.25738
BN373_16791	BN373_16791	-1.22803	3.6768	-7.70364	3.76498e-06	2.33455e-05	4.33531
BN373_04561	prfC	1.27524	8.28	7.69957	3.78625e-06	2.345e-05	4.2766
BN373_18721	BN373_18721	-2.56696	4.24968	-7.69655	3.8021e-06	2.35208e-05	4.40616
BN373_misc_RNA00356	BN373_misc_RNA00356	4.51226	5.25765	7.69229	3.82459e-06	2.36324e-05	4.37563
BN373_29221	rrmA	1.40483	4.95996	7.69112	3.8308e-06	2.36433e-05	4.28416
BN373_15211	BN373_15211	-1.51383	3.05423	-7.68696	3.85294e-06	2.36974e-05	4.50295
BN373_p00191	BN373_p00191	1.14526	4.23992	7.6871	3.8522e-06	2.36974e-05	4.32052
BN373_43371	rplO	2.18952	10.5052	7.6872	3.85166e-06	2.36974e-05	4.39388
BN373_00471	alr_2	1.51316	6.03575	7.68513	3.86275e-06	2.37302e-05	4.21447
BN373_47081	BN373_47081	1.75816	3.24173	7.68349	3.87152e-06	2.37566e-05	4.40105
BN373_36261	BN373_36261	-2.94266	0.658801	-7.67931	3.89401e-06	2.38671e-05	4.7311
BN373_47811	atpI	1.39956	8.99132	7.67179	3.93483e-06	2.40895e-05	4.28027
BN373_40031	gcvP	-1.67287	6.92305	-7.67001	3.9446e-06	2.41215e-05	4.20174
BN373_49541	ubiE	1.07493	6.20123	7.66209	3.98821e-06	2.43602e-05	4.17338
BN373_10081	BN373_10081	1.78426	7.38678	7.65772	4.01248e-06	2.44803e-05	4.16726
BN373_10151	BN373_10151	1.76264	6.26078	7.65434	4.03135e-06	2.45672e-05	4.20145
BN373_49411	pldA	1.0802	6.06388	7.65222	4.04325e-06	2.46115e-05	4.1688
BN373_04341	BN373_04341	-2.21577	1.04492	-7.65133	4.04828e-06	2.46139e-05	4.61922
BN373_29081	BN373_29081	0.866684	6.49409	7.64378	4.09098e-06	2.48451e-05	4.13893
BN373_18041	BN373_18041	1.536	3.93479	7.6427	4.09713e-06	2.4854e-05	4.25608
BN373_30071	BN373_30071	-0.927986	4.44021	-7.64025	4.11111e-06	2.49104e-05	4.22251
BN373_24181	BN373_24181	-2.08761	0.786466	-7.63386	4.14784e-06	2.51044e-05	4.6074
BN373_39811	BN373_39811	1.13179	5.25451	7.63301	4.15277e-06	2.51056e-05	4.17463
BN373_44551	livK	1.21133	5.71164	7.62023	4.22735e-06	2.55275e-05	4.16409
BN373_43421	rpsH	2.04244	9.93434	7.61753	4.24332e-06	2.55657e-05	4.27177
BN373_p00481	BN373_p00481	2.62989	3.7371	7.6178	4.24169e-06	2.55657e-05	4.31888
BN373_27261	sufA	-2.4333	2.23296	-7.61226	4.27458e-06	2.5725e-05	4.40787
BN373_48281	BN373_48281	-1.99821	2.63757	-7.6061	4.31149e-06	2.58884e-05	4.33764
BN373_29501	purT	1.54292	3.50733	7.6068	4.3073e-06	2.58884e-05	4.27481
BN373_32131	BN373_32131	1.11077	6.94479	7.59996	4.34858e-06	2.60522e-05	4.08748
BN373_27621	pheS	1.26045	7.00802	7.60045	4.34564e-06	2.60522e-05	4.08161
BN373_05781	murE	1.17693	7.52404	7.59757	4.36313e-06	2.611e-05	4.08283
BN373_35721	BN373_35721	1.26264	8.75023	7.58935	4.41354e-06	2.63819e-05	4.15716
BN373_45401	BN373_45401	1.56678	7.82641	7.58247	4.45619e-06	2.6607e-05	4.11116
BN373_35261	csiE	-1.36933	4.73252	-7.58112	4.46463e-06	2.66274e-05	4.09696
BN373_45731	xylF	-2.15674	2.57905	-7.57945	4.47506e-06	2.66597e-05	4.35293
BN373_49811	rpoC	1.87161	10.3549	7.57224	4.52044e-06	2.68999e-05	4.21209
BN373_29511	eda	1.07626	6.11462	7.56168	4.58778e-06	2.72701e-05	4.04011
BN373_49621	ubiD	0.934823	7.76666	7.558	4.61148e-06	2.73803e-05	4.04079
BN373_42271	rbfA	1.22643	6.3067	7.5547	4.63284e-06	2.74765e-05	4.01624
BN373_12541	leuS	1.0283	9.09403	7.54748	4.68002e-06	2.77253e-05	4.10126
BN373_05881	ftsZ	1.0176	8.51893	7.53306	4.77571e-06	2.82607e-05	4.03932
BN373_13501	BN373_13501	-2.49447	0.444954	-7.52319	4.84235e-06	2.85665e-05	4.4805
BN373_p00781	BN373_p00781	-1.57207	5.93782	-7.52302	4.84351e-06	2.85665e-05	4.00371
BN373_35461	acpS	1.21397	4.68377	7.52339	4.84106e-06	2.85665e-05	4.04982
BN373_31541	thiM	1.055	4.7166	7.52207	4.85e-06	2.8573e-05	4.0441
BN373_09651	selU	1.15526	5.07226	7.52019	4.86287e-06	2.86172e-05	4.02691
BN373_18331	gdhA	-0.915679	6.11025	-7.5154	4.89569e-06	2.87784e-05	3.97126
BN373_23801	ddc	1.5851	6.64195	7.51421	4.90393e-06	2.8795e-05	3.95692
BN373_07651	BN373_07651	-1.23955	2.76682	-7.5103	4.93096e-06	2.89047e-05	4.18286
BN373_08581	thiL	1.47957	6.70412	7.50916	4.93892e-06	2.89047e-05	3.94481
BN373_43431	rpsN	1.92376	10.2011	7.50934	4.93763e-06	2.89047e-05	4.13384
BN373_22381	BN373_22381	-1.50697	3.7788	-7.50463	4.97049e-06	2.89629e-05	4.03918
BN373_18521	osmE	-1.41079	6.91892	-7.5047	4.96997e-06	2.89629e-05	3.95451
BN373_34291	cysA	1.40539	4.55773	7.5046	4.97067e-06	2.89629e-05	4.01645
BN373_46251	BN373_46251	1.49536	4.69578	7.50524	4.96623e-06	2.89629e-05	4.0214
BN373_15721	BN373_15721	-1.62782	11.8105	-7.50261	4.98466e-06	2.90126e-05	4.15343
BN373_12781	fldA	1.00662	7.98465	7.49222	5.05814e-06	2.94081e-05	3.94438
BN373_14981	rimK	1.35628	4.89175	7.48577	5.10436e-06	2.96444e-05	3.97996
BN373_19301	BN373_19301	-2.01051	4.62464	-7.48393	5.11763e-06	2.96889e-05	4.10717
BN373_45941	BN373_45941	1.00706	7.72224	7.4731	5.19643e-06	3.01132e-05	3.90954
BN373_31631	metG	1.177	7.81475	7.46906	5.22614e-06	3.02524e-05	3.91037
BN373_21611	BN373_21611	-2.13151	1.34245	-7.46298	5.27123e-06	3.04399e-05	4.32854
BN373_22771	BN373_22771	-1.71418	1.31105	-7.46238	5.27572e-06	3.04399e-05	4.33369
BN373_misc_RNA00151	BN373_misc_RNA00151	1.24711	4.13973	7.46256	5.27437e-06	3.04399e-05	3.99161
BN373_17371	kdgT	-1.65107	1.36963	-7.45943	5.29779e-06	3.05341e-05	4.30564
BN373_25851	BN373_25851	1.31171	2.04414	7.45179	5.35533e-06	3.08323e-05	4.13466
BN373_19411	BN373_19411	2.46169	5.01305	7.44766	5.38669e-06	3.09793e-05	3.9532
BN373_40971	yqiA	0.815082	7.1172	7.44031	5.44304e-06	3.12358e-05	3.84008
BN373_43921	trpS	0.99213	7.61941	7.441	5.43772e-06	3.12358e-05	3.85635
BN373_26451	BN373_26451	-1.07103	4.98902	-7.43369	5.4943e-06	3.14959e-05	3.90757
BN373_misc_RNA00611	BN373_misc_RNA00611	-3.31104	14.8899	-7.43119	5.51382e-06	3.15737e-05	4.25733
BN373_10031	BN373_10031	1.85301	5.97552	7.42342	5.57486e-06	3.18889e-05	3.87153
BN373_misc_RNA00351	BN373_misc_RNA00351	1.78985	11.9	7.40602	5.71429e-06	3.26513e-05	4.0787
BN373_38871	togM	-3.81374	2.30334	-7.40054	5.7589e-06	3.28709e-05	4.1403
BN373_27471	BN373_27471	-1.28405	4.17927	-7.39834	5.77695e-06	3.29385e-05	3.9032
BN373_01751	BN373_01751	1.18225	7.49336	7.39309	5.82026e-06	3.31499e-05	3.78262
BN373_38241	cobM	-3.43764	3.83217	-7.38831	5.85989e-06	3.33399e-05	4.05504
BN373_35921	recN	-0.920476	7.77062	-7.38226	5.91063e-06	3.35567e-05	3.79338
BN373_24831	BN373_24831	1.69849	6.5438	7.38226	5.91058e-06	3.35567e-05	3.75904
BN373_13491	BN373_13491	-1.62596	3.69162	-7.38126	5.919e-06	3.35684e-05	3.90547
BN373_35521	lepA	1.29513	8.28308	7.37838	5.94332e-06	3.36703e-05	3.82548
BN373_31021	cpsB_1	1.19161	6.28923	7.37347	5.98503e-06	3.38705e-05	3.74771
BN373_33941	BN373_33941	1.65898	6.13658	7.36673	6.04279e-06	3.4161e-05	3.7529
BN373_00051	iclR	1.37847	5.07443	7.36364	6.06942e-06	3.42751e-05	3.78822
BN373_46801	BN373_46801	-1.56419	2.04359	-7.35931	6.10705e-06	3.44247e-05	4.11033
BN373_45201	bcsA	-1.12036	7.06569	-7.3591	6.10886e-06	3.44247e-05	3.73317
BN373_35551	rseA	1.13978	9.38543	7.35539	6.14125e-06	3.45705e-05	3.87139
BN373_36101	BN373_36101	-1.1633	4.2981	-7.34824	6.20422e-06	3.48881e-05	3.8024
BN373_42531	BN373_42531	0.904173	6.60161	7.34714	6.21401e-06	3.49062e-05	3.69926
BN373_05261	BN373_05261	1.95146	1.50056	7.34402	6.24174e-06	3.50249e-05	4.12609
BN373_37011	fhlA	-1.21742	6.24984	-7.33392	6.3325e-06	3.54967e-05	3.71598
BN373_49561	ubiB	0.880341	7.60397	7.33031	6.36522e-06	3.56426e-05	3.69228
BN373_33361	fadL	0.954969	6.44367	7.32735	6.39224e-06	3.57562e-05	3.68509
BN373_19571	BN373_19571	-1.5389	2.25549	-7.32164	6.44466e-06	3.59737e-05	3.99416
BN373_29201	BN373_29201	1.63601	5.3154	7.32205	6.44087e-06	3.59737e-05	3.76302
BN373_22881	BN373_22881	-1.97698	1.58733	-7.31362	6.51911e-06	3.63511e-05	4.05119
BN373_12491	BN373_12491	1.23752	5.90555	7.30856	6.56652e-06	3.6577e-05	3.6547
BN373_09011	mdlB	1.24692	6.67486	7.30564	6.59402e-06	3.66917e-05	3.63943
BN373_33331	fadJ	-1.44073	5.98838	-7.30323	6.61683e-06	3.67802e-05	3.66248
BN373_29871	BN373_29871	-2.56319	4.37914	-7.30114	6.63669e-06	3.6852e-05	3.75948
BN373_32401	apbE	1.38516	6.27398	7.29984	6.64903e-06	3.6882e-05	3.63181
BN373_49501	metE	1.10895	4.39624	7.29878	6.65914e-06	3.68996e-05	3.73384
BN373_02571	BN373_02571	-1.24685	4.46064	-7.2963	6.68286e-06	3.69924e-05	3.71628
BN373_41891	BN373_41891	-0.945221	6.24168	-7.29394	6.70552e-06	3.70792e-05	3.64047
BN373_11201	BN373_11201	-1.29409	3.01714	-7.2827	6.81457e-06	3.76431e-05	3.82108
BN373_44361	glgB	-1.81301	5.53514	-7.28027	6.83843e-06	3.77356e-05	3.64811
BN373_14171	BN373_14171	2.04616	4.75649	7.27053	6.93475e-06	3.82274e-05	3.67516
BN373_44991	prlC	-1.03358	8.46344	-7.26831	6.9569e-06	3.83098e-05	3.63259
BN373_28551	BN373_28551	1.27732	3.80478	7.26144	7.02605e-06	3.86505e-05	3.72663
BN373_43691	fkpA	1.27579	9.71082	7.25159	7.12627e-06	3.91613e-05	3.76499
BN373_35151	hscA	1.13333	7.36765	7.24813	7.16193e-06	3.93166e-05	3.57764
BN373_25681	BN373_25681	-2.17707	1.06345	-7.2394	7.25255e-06	3.97427e-05	4.03549
BN373_misc_RNA00651	BN373_misc_RNA00651	1.31057	5.60832	7.23922	7.25449e-06	3.97427e-05	3.56777
BN373_41251	BN373_41251	1.16742	4.87293	7.22767	7.37633e-06	4.03685e-05	3.58503
BN373_31661	BN373_31661	-2.10278	6.69037	-7.21969	7.46169e-06	4.07936e-05	3.54323
BN373_10381	BN373_10381	1.05497	7.31299	7.21654	7.49571e-06	4.09375e-05	3.50337
BN373_misc_RNA00231	BN373_misc_RNA00231	1.18627	8.36177	7.21062	7.56009e-06	4.12467e-05	3.54903
BN373_04891	BN373_04891	1.37623	6.3892	7.20726	7.59687e-06	4.14049e-05	3.49815
BN373_41131	cca	1.3997	7.72287	7.19717	7.7086e-06	4.19708e-05	3.53607
BN373_18891	btuR	1.22761	5.17275	7.19621	7.71924e-06	4.19857e-05	3.52148
BN373_09341	kefA	0.919569	8.42793	7.19487	7.73429e-06	4.20246e-05	3.53224
BN373_p00211	BN373_p00211	-1.88099	4.54502	-7.19179	7.76879e-06	4.21689e-05	3.5607
BN373_43391	rpsE	1.84473	9.63228	7.18729	7.81962e-06	4.24015e-05	3.60449
BN373_46411	trmH	1.39235	6.69267	7.1804	7.89801e-06	4.27829e-05	3.4515
BN373_28861	treA	-1.29544	4.11189	-7.17443	7.9666e-06	4.30968e-05	3.58004
BN373_49421	recQ	1.19782	7.70569	7.17395	7.97217e-06	4.30968e-05	3.46146
BN373_46331	BN373_46331	1.58486	4.0977	7.14598	8.30245e-06	4.48366e-05	3.54086
BN373_05821	ftsW	1.38875	7.28285	7.14415	8.32465e-06	4.49108e-05	3.40183
BN373_15631	BN373_15631	-1.13175	5.05462	-7.14299	8.33867e-06	4.49409e-05	3.46409
BN373_31551	BN373_31551	-1.94048	4.59332	-7.13988	8.3764e-06	4.50957e-05	3.45744
BN373_25181	BN373_25181	-0.939512	4.74563	-7.13923	8.38438e-06	4.50957e-05	3.44503
BN373_46261	pyrE	1.15294	4.34694	7.13463	8.44059e-06	4.53521e-05	3.48664
[truncated: 4,325 more rows]
