# Supplementary material for: Morphological, genomic and transcriptomic responses of Klebsiella pneumoniae to the last-line antibiotic colistin
Source: Sci Rep. 2018 Jun 29;8:9868. doi: 10.1038/s41598-018-28199-y (PMC6026146; doi:10.1038/s41598-018-28199-y)
Supplement: Supplementary file 3 — Dataset 2 [file 41598_2018_28199_MOESM3_ESM.xlsx]

## Sheet: Sheet1
Dataset S2. Distribution and analysis of crrB gene within a diverse K. pneumoniae collection
Cain_Cover_letter	crrB presence	SNPs compared to rstA in Ecl8	% identity to Ecl8*	Source	Lineage	ST Type
ERS005742	+	5	99.5292	Nosocomial	KpI	1109
ERS005743	+	14	98.6817	Nosocomial	KpI	30
ERS005744	+	16	98.4934	Community	KpI	36
ERS005745	+	15	98.5876	Nosocomial	KpI	SLV-26
ERS005747	+	4	99.6234	Nosocomial	KpIII	695
ERS005748				Nosocomial	KpIII	746*
ERS005749	+	15	98.5876	Community	KpI	747
ERS005750				Nosocomial	KpI	745*
ERS005751	+	5	99.5292	Nosocomial	KpI	1109
ERS005752				Community	KpII	369*
ERS005754				Nosocomial	KpIII	748*
ERS005755	+	15	98.5876	Nosocomial	KpI	20
ERS005756	+	1	99.9058	Nosocomial	KpI	292
ERS005757	+	1	99.9058	Community	KpI	611*
ERS005758	+	5	99.5292	Nosocomial	KpI	~1109
ERS005759				Community	KpI	290
ERS005760	+	5	99.5292	Community	KpI	20
ERS005762				Community	KpI	14
ERS005763				Nosocomial	KpI	14
ERS005764				Nosocomial	KpI	294
ERS005765				Community	KpI	23
ERS005766	+	14	98.6817	Community	KpI	66
ERS005767				Nosocomial	KpI	43
ERS005768	+	14	98.6817	Community	KpI	750
ERS005770				Community	KpI	751*
ERS005771	+	4	99.6234	Nosocomial	KpIII	695
ERS005772	+	16	98.4934	Community	KpI	37
ERS005773				Nosocomial	KpI	DLV-1007
ERS005774				Community	KpI	310
ERS005775				Nosocomial	KpI	43
ERS005777	+	16	98.4934	Nosocomial	KpI	1059*
ERS005778				Community	KpIII	DLV-363
ERS005779	+	15	98.5876	Community	KpI	753
ERS005780	+	19	98.2109	Nosocomial	KpI	48
ERS005781	+	15	98.5876	Community	KpI	184
ERS005783	+	16	98.4934	Nosocomial	KpI	SLV-1402
ERS005784	+	19	98.2109	Nosocomial	KpI	48
ERS005785	+	14	98.6817	Community	KpI	200
ERS005786				Community	KpI	152
ERS005787				Nosocomial	KpI	14
ERS005788				Nosocomial	KpI	14
ERS011784				Community	KpI	23
ERS011785	+	15	98.5876	Community	KpI	SLV-806
ERS011786	+	17	98.3992	Community	KpI	309*
ERS011787	+	17	98.3992	Community	KpI	25
ERS011788				Community	KpI	219*?
ERS011789	+	0	100	NA	KpI	65
ERS011790	+	15	98.5876	Community	KpI	656*
ERS011791	+	1	99.9058	Community	KpI	499*
ERS011792				Community	KpIII	197
ERS011794				Community	KpI	231?
ERS011797				Community	KpI	23
ERS011798				Community	KpI	231
ERS011799				Community	KpI	23?
ERS011800				NA	KpI	43
ERS011801				Community	KpI	23
ERS011802				Nosocomial	KpI	231
ERS011803	+	4	99.6234	Community	KpIII	SLV-344
ERS011804				Community	KpI	231
ERS011805	+	6	99.435	Nosocomial	KpI	20
ERS011806	+	22	97.9284	Nosocomial	KpI	416
ERS011807	+	16	98.4934	Nosocomial	KpI	11
ERS011808				Nosocomial	KpII	757*
ERS011809				Nosocomial	KpII	758*
ERS011810				Nosocomial	KpI	540
ERS011811				Nosocomial	KpI	756*
ERS011812	+	14	98.6817	NA	KpI	610
ERS011813				Nosocomial	KpI	42
ERS011814	+	22	97.9284	Nosocomial	KpI	416
ERS011815				Nosocomial	KpII	755*
ERS011816	+	22	97.9284	Nosocomial	KpI	416
ERS011817				Nosocomial	KpI	756*
ERS011818				Nosocomial	KpI	42
ERS011819				Nosocomial	KpI	14
ERS011820				Nosocomial	KpI	540
ERS011821				Nosocomial	KpII	772*
ERS011822				Nosocomial	KpII	772*
ERS011823	+	15	98.5876	Nosocomial	KpI	1269
ERS011824				Nosocomial	KpI	176
ERS011825	+	17	98.3992	NA	KpI	309
ERS011826	+	16	98.4934	Nosocomial	KpI	395
ERS011827	+	15	98.5876	Nosocomial	KpI	399
ERS011828	+	15	98.5876	Nosocomial	KpI	17
ERS011829				Nosocomial	KpII	758*
ERS011830				Nosocomial	KpII	334
ERS011833				Nosocomial	KpI	34
ERS011834	+	19	98.2109	Nosocomial	KpI	48
ERS011835	+	17	98.3992	Nosocomial	KpI	1
ERS011836				Nosocomial	KpI	762
ERS011837	+	16	98.4934	Nosocomial	KpI	147
ERS011838	+	21	98.0226	Community	KpI	763
ERS011839	+	16	98.4934	Community	KpI	759
ERS011840				Community	KpII	760*
ERS011841	+	15	98.5876	Community	KpI	761
ERS011842	+	15	98.5876	Community	KpI	17
ERS011843				Community	KpI	765
ERS011845				Community	KpII	766*
ERS011847	+	21	98.0226	Community	KpII	767*
ERS011848				NA	KpI	220
ERS011849	+	13	91.9962	Community	KpI	768
ERS011850	+	5	99.5292	Community	KpI	76
ERS011851				Community	KpI	764
ERS011852				Community	KpI	327
ERS011853	+	9	92.7495	Community	KpI	36*
ERS011854				Community	KpII	770*
ERS011855				Community	KpI	771*
ERS011856	+	6	99.435	Community	KpI	111
ERS011857	+	16	98.4934	Community	KpI	36
ERS011858				NA	KpI	60
ERS011859	+	16	98.4934	NA	KpI	198
ERS011860	+	2	99.8117	NA	KpI	105
ERS011861	+	6	99.435	NA	KpI	111
ERS011862				NA	KpI	60
ERS011863	+	15	98.5876	NA	KpI	769
ERS011864				NA	KpI	65
ERS011865	+	0	100	NA	KpI	65
ERS011866				Unknown	KpI	35
ERS011867				Unknown	KpI	791
ERS011868				Unknown	KpI	23
ERS011870				Unknown	KpIII	748*
ERS011871				Unknown	KpI	133
ERS011872	+	16	98.4934	NA	KpI	177
ERS011873				Unknown	KpI	23
ERS011878				Unknown	KpI	15
ERS011879	+	16	98.4934	Community	KpI	273
ERS011880	+	16	98.4934	Community	KpI	530
ERS011882	+	21	98.0226	Community	KpI	587
ERS011883				Community	KpI	35*
ERS011884	+	15	98.5876	NA	KpI	222
ERS011885	+	21	98.0226	Unknown	KpII	746*
ERS011886				Nosocomial	KpI	1190
ERS011887				Nosocomial	KpII	745*
ERS011890	+	16	98.4934	Community	KpI	515
ERS011891	+	15	98.5876	Community	KpI	17
ERS011892				Community	KpII	~489
ERS011893	+	16	98.4934	Nosocomial	KpI	70*
ERS011894				Community	KpII	750*
ERS011895	+	19	98.2109	Community	KpI	48
ERS011896	+	2+14	99.8117	NA	KpI	256
ERS011897				Nosocomial	KpI	15
ERS011900	+	22	97.9284	Unknown	KpI	749
ERS011901	+	16	98.4934	Community	KpI	592?
ERS011902	+	16	98.4934	Nosocomial	KpI	11
ERS011903				Nosocomial	KpI	42
ERS011904	+	16	98.4934	Nosocomial	KpI	11
ERS011905	+	15	98.5876	Nosocomial	KpI	17
ERS011906	+	16	98.4934	Nosocomial	KpI	11
ERS011907	+	16	98.4934	Nosocomial	KpI	11
ERS011908	+	5	99.5292	NA	KpIII	203
ERS011909				Nosocomial	KpI	15
ERS011910				Nosocomial	KpII	138
ERS011911	+	16	98.4934	Nosocomial	KpI	11
ERS011912	+	0	100	Community	KpI	65
ERS011913	+	15	98.5876	Community	KpI	SLV-434
ERS011914				Community	KpI	23
ERS011915				Community	KpI	23
ERS011916				Community	KpI	828
ERS011917				Community	KpI	23
ERS011918	+	19	98.2109	Nosocomial	KpI	48
ERS011920				NA	KpIII	204
ERS011921				Community	KpI	184
ERS011922				NA	KpII	734
ERS011923				Nosocomial	KpI	133*
ERS011924	+	16	98.4934	NA	KpI	245
ERS011925				NA	KpIII	197
ERS011926				NA	KpIII	205
ERS011927	+	2	99.8117	NA	KpI	178
ERS011930	+	13	98.7759	NA	KpI	187
ERS011931	+	16	98.4934	NA	KpI	224
ERS011932	+	15	98.5876	NA	KpI	179
ERS011933				NA	KpIII	207
ERS011934	+	16	98.4934	NA	KpI	191
ERS011935	+	16	98.4934	NA	KpI	198
ERS011936				NA	KpI	180
ERS011938				NA	KpI	35
ERS011939	+	14	98.6817	NA	KpI	181
ERS011940	+	14	98.6817	NA	KpI	227
ERS011941	+	16	98.4934	NA	KpI	228
ERS011942	+	16	98.4934	NA	KpI	228
ERS011943	+	21	98.0226	NA	KpIII	185
ERS011944				NA	KpI	34
ERS011945	+	17	98.3992	NA	KpI	22
ERS011946				NA	KpIII	237
ERS011947	+	22	97.9284	NA	KpIII	210
ERS011948	+	16	98.4934	NA	KpI	232
ERS011949				Community	KpI	754
ERS011950				NA	KpI	116
ERS011951				NA	KpI	234
ERS011952				NA	KpI	235
ERS011953	+	21	98.0226	NA	KpI	183
ERS011954				NA	KpI	213
ERS011955				NA	KpI	185
ERS011956	+	16	98.4934	NA	KpI	228
ERS011957	+	5	99.5292	NA	KpI	199
ERS011958	+	15	98.5876	NA	KpI	237
ERS011959	+	15	98.5876	NA	KpI	221
ERS011960	+	15	98.5876	NA	KpI	221
ERS011961				NA	KpIII	214
ERS011962				NA	KpI	186
ERS011963				NA	KpI	246
ERS011964				NA	KpI	185
ERS011965	+	16	98.4934	NA	KpI	228
ERS011966				Community	KpIV	196
ERS011968	+	16	98.4934	Community	KpI	225
ERS011969				Community	KpI	247
ERS011970				Community	KpI	248
ERS011971	+	14	98.6817	Community	KpI	189
ERS011972				Community	KpI	249
ERS011973				Community	KpIII	250
ERS011974				Community	KpI	251
ERS011975	+	21	98.0226	Community	KpI	45
ERS011976	+	15	98.5876	Community	KpI	252
ERS011977	+	4	99.6234	Community	KpIII	253
ERS011978	+	1	99.9058	Community	KpI	254
ERS011979	+	16	98.4934	Community	KpI	255
ERS011980	+	11	91.3371	Community	KpI	275
ERS011981				Community	KpI	15
ERS011982	+	16	98.4934	Community	KpI	276
ERS011983	+	16	98.4934	Community	KpI	277
ERS011984	+	16	98.4934	Community	KpI	278
ERS011985	+	15	98.5876	Community	KpI	279
ERS011986	+	5	99.5292	Community	KpI	20
ERS011987	+	15	98.5876	Community	KpI	280
ERS011988				Community	KpI	281
ERS011989				Community	KpII	283
ERS011990	+	14	98.6817	Community	KpI	286
ERS011991	+	21	98.0226	NA	KpI	223
ERS011992	+	14	98.6817	NA	KpI	211
ERS011993	+	22	97.9284	NA	KpI	289
ERS011996				NA	KpI	230
ERS011997	+	19	98.2109	NA	KpI	212
ERS011998				NA	KpI	293
ERS011999				NA	KpI	294
ERS012001				NA	KpI	295
ERS012002	+	1	99.9058	Community	KpI	239
ERS012003	+	18	98.3051	Community	KpI	215
ERS012004	+	15	98.5876	NA	KpI	298
ERS012005				Community	KpI	188
ERS012006	+	14	98.6817	Community	KpI	241
ERS012008	+	16	98.4934	NA	KpI	442
ERS012009	+	21	98.0226	NA	KpI	629*
ERS012010				NA	KpIV	DLV-761
ERS012011	+	16	98.4934	Community	KpI	592
ERS012014				Community	KpI	778
ERS012015				Nosocomial	KpI	764
ERS012016	+	17	98.3992	NA	KpI	201
ERS012017	+	14	98.6817	Nosocomial	KpI	DLV-749
ERS012020				Community	KpI	777*
ERS012023	+	16	98.4934	Nosocomial	KpI	147
ERS012024	+	17	98.3992	Community	KpI	25
ERS012026	+	0	100	Nosocomial	KpI	65
ERS012027	+	0	100	Community	KpI	65
ERS012028				NA	KpI	190
ERS012029				Community	KpI	23
ERS012030				Community	KpI	660*
ERS012031	+	14	98.6817	Community	KpI	86
ERS012032				Unknown	KpI	107
ERS012033	+	16	98.3051	Unknown	KpI	DLV-54
ERS012034				Unknown	KpI	43*
ERS012035				Unknown	KpI	43
ERS012036	+	5	99.5292	Unknown	KpI	495
ERS012037	+	5	99.5292	Unknown	KpI	495
ERS012038	+	14	98.6817	Unknown	KpI	~497
ERS012039	+	14	98.6817	Unknown	KpI	~497
ERS012040	+	15	98.5876	NA	KpI	242
ERS012041	+	16	98.4934	Unknown	KpI	36
ERS012042				Unknown	KpI	43
ERS012043				Unknown	KpI	43
ERS012044				Unknown	KpI	43
ERS012045				Unknown	KpI	777*
ERS012046	+	15	98.5876	Unknown	KpI	780
ERS012047	+	16	98.4934	Unknown	KpI	709*
ERS012048				Unknown	KpI	520*
ERS012049	+	15	98.5876	Unknown	KpI	20
ERS012050	+	17	98.3992	Unknown	KpI	482
ERS012051	+	6	99.435	Unknown	KpI	1411
ERS012052	+	16	98.4934	NA	KpI	194
ERS012053				Unknown	KpI	15
ERS012054	+	16	98.4934	Unknown	KpI	SLV_1271
ERS012055				NA	KpI	42
			*across 100% of length
